# Supplementary material for: Evolutionary Dynamics of the Repeatome Explains Contrasting Differences in Genome Sizes and Hybrid and Polyploid Origins of Grass Loliinae Lineages
Source: Front Plant Sci. 2022 Jul 1;13:901733. doi: 10.3389/fpls.2022.901733 (PMC9284676; doi:10.3389/fpls.2022.901733)
Supplement: Supplementary Table 3 — Repeat Explorer 2 comparative analysis. Repeat content data for top clusters (repeat families) in each of the four evolutionary groups of Loliinae: (A) Loliinae; (B) broad-leaved (BL) Loliinae; (C) fine-leaved (FL) Loliinae; (D) Schedonorus. [file Table_3.XLSX]

## Sheet: Supplementary Table S3A
Supplementary Table S3A. Repeat Explorer2 comparative analysis. Repeat content data for Top clusters (repeat families) of the evolutionary group Loliinae.
			Numbers of Top clusters	337
			Number of analyzed reads of Top clusters	2659145
			Organeles and contamination reads of Top clusters	31469
			Total Nuclear reads reads of Top clusters	2627676
# cluster	# supercluster	Size	Automatic_annotation	Festuca africana_FF	Festuca amplissima_GG	Festuca caldasii_NN	Festuca durandoi_PP	Festuca fenas_AA	Festucafontqueri_BB	Festuca gigantea_AO	Festuca lasto_ HH	Festuca letourneuxiana_CC	Festuca mairei_DD	Festuca_mekiste_AM	Festuca molokaiensis_II	Festuca paniculata_QQ	Festuca parvigluma_JJ	Festuca pratensis_EE	Festuca scabra_AP	Festuca spectabilis_LL	Festuca superba_RR	Festuca triflora_MM	Festuca abyssinica_AB	Festuca asplundii_AC	Festuca capillifolia_SS	Festuca chimborazensis_AD	Festuca eskia_ OO	Festuca fimbriata_AE	Festuca francoi_TT	Festuca gracillima_AF	Festuca holubii_AG	Festuca ovina_UU	Festuca pampeana_VV	Festuca procera_AH	Festuca pyrenaica_WW	Festuca pyrogea_XX	Festuca rubra_AN	Megalachne masafuerana_AJ	Vulpia ciliata_YY	Lolium perenne_AL	Lolium persicum_AK
273	167	1091	All/repeat/mobile_element/Class_I/LTR/Ty1_copia/Ale	14	6	39	21	24	18	48	25	14	26	6	13	38	12	40	26	20	17	29	8	32	12	4	30	36	28	29	8	21	22	46	28	48	59	9	43	86	106
287	183	911	All/repeat/mobile_element/Class_I/LTR/Ty1_copia/Ale	10	8	17	9	12	11	39	20	24	16	7	12	24	20	31	30	9	31	27	12	18	16	11	35	40	14	17	17	15	20	32	21	54	43	1	40	69	79
313	206	669	All/repeat/mobile_element/Class_I/LTR/Ty1_copia/Ale	6	6	6	13	18	16	15	12	32	18	5	5	35	16	5	2	13	5	20	14	18	22	8	41	10	44	16	7	21	6	35	76	10	45	13	11	10	14
1	1	41186	All/repeat/mobile_element/Class_I/LTR/Ty1_copia/Angela	1536	1139	2466	742	470	1292	1018	1603	388	578	672	787	1739	1196	515	464	1007	2747	1955	1232	1904	272	1036	1074	1944	186	674	949	102	912	3652	763	190	180	76	631	1246	1849
6	1	28944	All/repeat/mobile_element/Class_I/LTR/Ty1_copia/Angela	1124	678	1144	320	380	1183	596	1211	256	388	643	435	1313	920	417	616	484	918	2156	714	1849	172	892	672	1088	276	328	785	205	358	3195	909	64	186	120	361	834	754
7	1	28921	All/repeat/mobile_element/Class_I/LTR/Ty1_copia/Angela	1808	1366	1629	528	170	848	383	1931	166	294	1065	433	1432	704	279	1148	794	1527	2498	586	1088	142	543	756	1176	136	253	439	109	114	1789	567	40	134	135	346	877	688
12	1	27219	All/repeat/mobile_element/Class_I/LTR/Ty1_copia/Angela	938	836	1553	532	332	935	709	1352	306	370	405	328	1476	868	430	286	816	1398	1448	846	1251	192	725	779	1006	150	365	614	99	260	2455	729	62	120	117	289	862	980
13	1	26701	All/repeat/mobile_element/Class_I/LTR/Ty1_copia/Angela	888	842	1695	213	312	955	624	1374	226	360	824	343	1171	780	449	823	475	1112	1748	614	1665	190	759	846	938	158	313	705	99	188	2795	870	54	105	78	89	484	537
14	1	26608	All/repeat/mobile_element/Class_I/LTR/Ty1_copia/Angela	1030	693	1476	602	318	720	543	1517	312	356	485	397	1446	824	316	311	810	1559	1411	874	1353	156	668	768	1196	60	370	532	49	374	2424	603	16	73	92	339	697	838
17	1	26056	All/repeat/mobile_element/Class_I/LTR/Ty1_copia/Angela	860	550	1347	158	356	1117	687	1467	198	400	547	164	1069	762	458	486	302	695	1646	526	2118	194	1002	466	996	176	304	893	42	208	3523	914	24	113	85	73	579	551
30	1	21976	All/repeat/mobile_element/Class_I/LTR/Ty1_copia/Angela	600	440	1357	158	278	1033	546	1094	202	326	380	183	911	646	426	354	335	752	1403	480	1697	192	809	541	782	160	290	620	76	162	2715	882	30	83	50	65	513	405
34	1	21056	All/repeat/mobile_element/Class_I/LTR/Ty1_copia/Angela	444	372	1188	356	228	881	574	842	216	242	284	406	735	618	435	187	420	1317	852	550	1072	58	705	417	1028	30	196	534	20	422	2110	262	52	27	17	269	1094	1596
53	1	17525	All/repeat/mobile_element/Class_I/LTR/Ty1_copia/Angela	1150	655	930	367	136	605	305	1130	136	212	518	205	781	382	176	460	467	868	1411	420	638	74	351	510	812	80	194	326	75	72	1140	355	12	78	51	265	610	568
71	1	13581	All/repeat/mobile_element/Class_I/LTR/Ty1_copia/Angela	318	320	492	274	120	389	281	783	140	206	137	241	800	458	156	161	358	430	705	314	782	124	454	429	722	112	231	399	67	234	1444	368	70	91	60	156	352	403
94	1	10686	All/repeat/mobile_element/Class_I/LTR/Ty1_copia/Angela	366	152	38	84	140	590	475	70	144	250	110	143	274	380	228	54	180	42	378	466	705	114	411	269	790	38	171	282	13	182	1237	260	16	41	21	137	726	709
95	1	10597	All/repeat/mobile_element/Class_I/LTR/Ty1_copia/Angela	1324	477	346	104	34	6	2	474	16	44	1192	255	288	358	0	1716	149	561	795	14	370	60	41	364	172	40	112	52	45	82	645	154	92	52	125	32	4	0
96	48	10578	All/repeat/mobile_element/Class_I/LTR/Ty1_copia/Angela	0	0	8	350	198	27	6	945	112	178	0	100	1810	726	8	0	203	2	1612	114	459	228	171	187	140	322	104	163	178	210	699	860	26	168	212	45	5	2
97	1	10537	All/repeat/mobile_element/Class_I/LTR/Ty1_copia/Angela	392	589	1779	246	26	11	0	1476	36	48	352	118	877	148	4	198	411	1765	997	0	188	6	43	241	52	6	38	32	1	28	288	127	0	1	9	0	4	0
98	1	10474	All/repeat/mobile_element/Class_I/LTR/Ty1_copia/Angela	636	322	378	215	122	424	233	558	88	106	227	183	483	256	159	176	299	462	656	316	391	40	258	355	536	64	117	169	20	54	742	180	40	41	21	194	436	517
107	1	9806	All/repeat/mobile_element/Class_I/LTR/Ty1_copia/Angela	654	336	486	196	78	271	146	622	78	92	345	170	418	212	92	367	292	657	730	256	340	38	163	264	442	32	102	136	21	56	624	216	24	36	44	190	291	289
133	1	6886	All/repeat/mobile_element/Class_I/LTR/Ty1_copia/Angela	404	485	477	115	24	4	4	582	42	20	586	195	266	142	0	666	197	623	744	22	143	58	40	228	38	46	89	51	25	54	221	123	28	23	96	23	0	2
155	70	5277	All/repeat/mobile_element/Class_I/LTR/Ty1_copia/Angela	172	151	87	187	48	23	19	372	54	34	310	78	249	58	3	419	102	144	561	44	184	142	90	264	112	76	213	75	25	142	339	147	26	47	212	43	14	11
225	123	2151	All/repeat/mobile_element/Class_I/LTR/Ty1_copia/Angela	92	41	51	50	10	2	2	451	6	12	148	5	194	38	0	154	22	25	421	0	77	0	32	85	10	0	17	20	0	10	104	71	0	0	0	0	1	0
284	178	935	All/repeat/mobile_element/Class_I/LTR/Ty1_copia/Angela	36	18	27	28	2	2	0	82	10	4	56	8	52	16	0	80	11	41	137	10	24	20	9	42	16	6	31	10	0	18	68	21	0	8	37	4	0	1
136	59	6640	All/repeat/mobile_element/Class_I/LTR/Ty1_copia/Ikeros	36	123	53	88	132	194	110	121	182	206	60	92	227	212	64	188	66	40	165	48	859	78	129	130	336	138	248	147	84	130	1223	314	44	135	4	35	102	97
162	75	4726	All/repeat/mobile_element/Class_I/LTR/Ty1_copia/Ivana	98	173	238	48	38	4	15	96	18	34	100	956	49	98	7	214	93	630	120	42	81	26	121	158	146	30	124	146	9	306	193	77	36	20	113	21	19	29
3	2	32560	All/repeat/mobile_element/Class_I/LTR/Ty1_copia/SIRE	344	777	437	795	610	620	622	799	602	810	380	1192	1922	1060	295	473	720	633	657	524	1633	1060	726	1351	890	1056	946	723	525	1080	2815	1876	698	1141	188	488	450	642
9	2	28173	All/repeat/mobile_element/Class_I/LTR/Ty1_copia/SIRE	296	918	663	539	820	670	1091	817	656	1046	604	948	1310	614	447	561	639	619	541	158	1517	630	590	1055	682	776	712	576	263	778	2790	1239	304	574	96	240	604	790
22	2	24601	All/repeat/mobile_element/Class_I/LTR/Ty1_copia/SIRE	242	799	245	706	534	624	609	948	476	760	333	651	2093	908	284	424	641	285	766	444	1205	574	454	1101	688	848	655	459	302	396	1829	1266	178	585	158	254	439	438
24	2	23161	All/repeat/mobile_element/Class_I/LTR/Ty1_copia/SIRE	114	280	194	438	282	432	427	559	318	464	103	1232	1491	814	249	113	279	240	594	474	1403	1118	564	717	590	702	711	502	244	842	2440	1713	296	587	149	122	440	924
25	2	22899	All/repeat/mobile_element/Class_I/LTR/Ty1_copia/SIRE	254	687	188	695	430	617	391	906	440	564	246	497	1968	806	196	301	530	196	556	428	1364	930	470	905	712	680	561	503	232	316	1920	1631	138	562	169	147	349	414
29	2	21987	All/repeat/mobile_element/Class_I/LTR/Ty1_copia/SIRE	224	575	220	643	472	530	454	799	444	632	297	631	1878	838	278	354	560	255	784	366	1055	526	412	1041	660	806	573	368	230	378	1616	1120	192	528	151	277	353	467
58	2	15629	All/repeat/mobile_element/Class_I/LTR/Ty1_copia/SIRE	126	605	426	121	494	353	636	591	364	596	220	518	580	346	230	283	231	191	276	114	1267	366	443	440	422	378	410	432	123	302	1891	779	62	350	68	64	296	235
67	2	14356	All/repeat/mobile_element/Class_I/LTR/Ty1_copia/SIRE	84	403	441	109	504	384	430	579	194	534	189	490	493	376	273	301	232	231	231	72	1227	368	390	219	390	348	408	424	94	380	1916	751	46	272	52	68	273	180
84	2	12362	All/repeat/mobile_element/Class_I/LTR/Ty1_copia/SIRE	78	342	370	95	398	297	416	431	196	572	136	619	402	280	259	197	176	243	176	44	981	332	321	220	350	358	352	306	89	254	1541	554	136	241	49	72	283	196
85	2	12047	All/repeat/mobile_element/Class_I/LTR/Ty1_copia/SIRE	96	407	286	182	390	320	445	356	228	508	189	502	476	296	191	184	200	317	241	62	722	340	302	319	382	306	304	305	75	320	1218	563	72	247	41	84	267	304
103	2	10179	All/repeat/mobile_element/Class_I/LTR/Ty1_copia/SIRE	116	334	267	231	306	186	319	301	266	370	176	451	418	270	125	205	253	289	206	74	550	174	236	403	270	214	308	229	66	390	1069	326	68	172	29	82	185	245
126	2	7501	All/repeat/mobile_element/Class_I/LTR/Ty1_copia/SIRE	68	102	53	126	174	104	154	157	142	252	81	363	395	324	103	82	116	75	321	198	458	192	153	242	172	476	245	179	126	154	620	346	80	264	44	117	115	128
134	2	6824	All/repeat/mobile_element/Class_I/LTR/Ty1_copia/SIRE	0	6	2	160	70	91	2	267	44	64	0	132	411	176	0	0	79	4	29	196	404	744	185	76	170	286	246	145	199	244	613	971	242	388	101	77	0	0
137	2	6388	All/repeat/mobile_element/Class_I/LTR/Ty1_copia/SIRE	38	202	161	40	196	139	232	183	170	256	54	203	259	134	131	96	70	61	68	30	530	178	203	201	158	190	179	166	48	102	802	372	26	159	32	36	160	123
181	2	3824	All/repeat/mobile_element/Class_I/LTR/Ty1_copia/SIRE	36	105	68	62	82	74	126	106	108	156	87	52	223	56	145	97	118	52	70	22	162	142	71	176	116	72	70	68	81	28	259	162	34	126	10	44	177	181
50	21	18163	All/repeat/mobile_element/Class_I/LTR/Ty1_copia/TAR	196	559	334	336	362	415	289	814	326	468	285	135	1046	348	233	476	529	262	570	228	826	332	433	592	978	448	478	422	241	338	1398	845	118	414	754	322	428	585
139	21	6365	All/repeat/mobile_element/Class_I/LTR/Ty1_copia/TAR	56	186	93	99	142	144	101	163	146	154	98	79	251	124	82	143	170	194	109	52	213	118	119	194	456	140	177	116	66	336	382	194	146	180	261	180	183	318
170	81	4297	All/repeat/mobile_element/Class_I/LTR/Ty1_copia/Tork	22	160	62	71	76	67	89	98	120	90	32	32	129	188	38	28	158	79	256	30	253	78	46	109	208	138	71	58	73	104	437	187	40	106	39	180	156	189
31	15	21369	All/repeat/mobile_element/Class_I/LTR/Ty3_gypsy/chromovirus/CRM	48	73	43	82	826	1242	1756	55	740	1008	38	146	358	446	1151	45	454	74	207	246	426	1242	403	217	252	264	263	267	201	164	729	1269	106	548	2123	257	740	2860
37	11	20596	All/repeat/mobile_element/Class_I/LTR/Ty3_gypsy/chromovirus/CRM	288	460	49	657	212	441	876	1345	312	338	573	214	1612	236	546	1163	695	53	813	140	741	70	339	825	218	130	498	329	288	198	1529	878	140	405	92	101	1480	1312
104	11	10156	All/repeat/mobile_element/Class_I/LTR/Ty3_gypsy/chromovirus/CRM	90	215	14	406	136	234	482	492	166	192	202	108	681	134	270	411	311	18	286	58	368	56	146	566	92	72	222	105	129	94	750	624	78	282	60	86	613	907
110	11	9702	All/repeat/mobile_element/Class_I/LTR/Ty3_gypsy/chromovirus/CRM	100	152	24	299	110	179	510	482	184	202	170	117	626	112	296	404	272	53	292	54	376	52	148	454	104	120	220	132	102	112	816	484	104	237	37	44	598	924
117	11	8531	All/repeat/mobile_element/Class_I/LTR/Ty3_gypsy/chromovirus/CRM	98	216	9	216	164	270	387	410	200	228	184	46	603	124	266	277	198	9	340	56	327	46	129	444	78	50	169	146	104	62	732	648	48	210	42	47	442	506
132	15	6917	All/repeat/mobile_element/Class_I/LTR/Ty3_gypsy/chromovirus/CRM	8	15	4	29	268	458	529	12	212	356	4	84	60	94	308	6	221	23	9	80	134	382	114	81	78	68	93	66	32	116	260	377	80	150	690	62	310	1044
138	15	6370	All/repeat/mobile_element/Class_I/LTR/Ty3_gypsy/chromovirus/CRM	4	17	6	19	188	433	468	20	292	286	0	64	90	64	258	11	166	11	20	60	124	360	98	46	86	50	87	57	56	50	236	387	52	156	982	23	182	861
188	96	3675	All/repeat/mobile_element/Class_I/LTR/Ty3_gypsy/chromovirus/CRM	2	12	0	37	146	201	280	3	140	280	4	122	107	66	133	0	29	17	7	82	102	112	49	85	62	68	58	57	45	76	214	144	52	129	38	53	114	549
193	99	3608	All/repeat/mobile_element/Class_I/LTR/Ty3_gypsy/chromovirus/CRM	56	74	51	76	84	148	207	19	88	76	31	7	231	256	173	25	30	84	225	12	39	144	20	174	14	120	30	21	38	44	81	170	56	186	35	236	148	99
212	114	2861	All/repeat/mobile_element/Class_I/LTR/Ty3_gypsy/chromovirus/CRM	22	74	54	55	44	87	119	19	92	50	16	5	181	218	196	15	21	79	186	10	27	98	21	169	18	132	25	17	24	50	45	121	40	123	17	204	87	100
2	6	33455	All/repeat/mobile_element/Class_I/LTR/Ty3_gypsy/chromovirus/Tekay	2606	604	794	306	2484	1603	650	3150	952	1778	1947	94	1137	186	609	3292	995	1019	3848	14	215	18	58	2314	122	122	88	59	125	60	387	793	170	224	23	34	284	291
15	6	26402	All/repeat/mobile_element/Class_I/LTR/Ty3_gypsy/chromovirus/Tekay	2862	629	744	193	2046	909	422	2594	592	1222	1926	224	508	100	321	3539	911	1078	2736	26	192	10	32	981	86	72	48	27	58	60	303	353	92	81	5	16	175	229
32	7	21110	All/repeat/mobile_element/Class_I/LTR/Ty3_gypsy/chromovirus/Tekay	1628	184	327	192	460	1609	777	250	346	584	1609	387	574	854	708	1203	85	237	472	844	177	1232	61	632	86	90	102	59	381	76	287	532	306	591	34	166	1145	1823
33	13	21069	All/repeat/mobile_element/Class_I/LTR/Ty3_gypsy/chromovirus/Tekay	1296	308	324	137	488	2749	843	208	288	708	1222	195	474	698	851	702	49	170	417	528	136	1598	36	735	92	66	72	44	236	30	228	479	202	346	32	86	1915	2081
40	13	20301	All/repeat/mobile_element/Class_I/LTR/Ty3_gypsy/chromovirus/Tekay	990	455	504	175	454	1932	667	368	224	538	976	364	733	776	547	1126	74	233	900	684	269	1330	70	737	196	76	150	66	217	66	452	531	184	357	46	202	1120	1512
43	31	18837	All/repeat/mobile_element/Class_I/LTR/Ty3_gypsy/chromovirus/Tekay	328	238	427	562	370	744	251	719	210	478	392	273	2164	314	204	2476	317	140	2104	238	418	524	147	1152	150	138	141	127	51	102	606	1349	34	261	55	51	286	296
46	6	18631	All/repeat/mobile_element/Class_I/LTR/Ty3_gypsy/chromovirus/Tekay	1214	669	848	43	1690	550	309	3481	416	934	855	388	189	78	222	958	603	428	3060	28	254	0	47	171	122	4	33	31	12	52	596	47	0	20	10	2	139	128
56	7	15767	All/repeat/mobile_element/Class_I/LTR/Ty3_gypsy/chromovirus/Tekay	878	285	434	328	336	707	289	386	228	350	881	559	1207	628	227	1923	113	209	1058	972	241	520	99	594	90	164	108	82	53	62	401	522	68	102	44	127	200	292
65	7	14533	All/repeat/mobile_element/Class_I/LTR/Ty3_gypsy/chromovirus/Tekay	158	0	19	0	428	1792	869	1	254	626	112	2	0	770	825	197	2	5	8	0	0	1414	0	466	0	0	32	0	504	0	0	264	590	683	0	41	1661	2810
77	7	13151	All/repeat/mobile_element/Class_I/LTR/Ty3_gypsy/chromovirus/Tekay	286	197	730	190	312	775	239	289	142	262	275	524	1313	300	219	2354	35	181	1487	574	192	276	56	416	80	58	58	50	24	18	256	404	22	52	21	45	241	198
100	7	10316	All/repeat/mobile_element/Class_I/LTR/Ty3_gypsy/chromovirus/Tekay	468	0	3	0	334	2073	561	0	202	560	340	0	0	452	711	132	2	1	0	0	0	770	0	272	0	0	4	0	170	0	0	196	136	292	0	8	1337	1292
122	6	8096	All/repeat/mobile_element/Class_I/LTR/Ty3_gypsy/chromovirus/Tekay	1052	191	173	35	590	426	123	437	234	392	559	16	205	16	108	984	100	105	661	6	86	32	26	679	24	30	40	17	43	18	144	286	22	77	16	20	60	63
128	6	7331	All/repeat/mobile_element/Class_I/LTR/Ty3_gypsy/chromovirus/Tekay	84	130	135	149	376	484	230	481	286	506	136	38	450	58	187	244	273	179	697	14	52	14	16	966	22	82	28	14	58	54	91	310	82	118	12	22	106	147
135	58	6741	All/repeat/mobile_element/Class_I/LTR/Ty3_gypsy/chromovirus/Tekay	22	134	10	222	188	179	226	566	114	166	58	43	997	190	208	34	182	5	152	30	270	34	61	151	140	10	49	51	27	28	454	129	14	42	24	23	926	582
148	6	5701	All/repeat/mobile_element/Class_I/LTR/Ty3_gypsy/chromovirus/Tekay	654	190	304	10	598	146	70	723	138	346	392	14	41	12	64	523	224	319	801	0	15	0	0	37	10	2	1	1	0	0	24	4	0	0	0	0	7	31
176	86	3974	All/repeat/mobile_element/Class_I/LTR/Ty3_gypsy/chromovirus/Tekay	2	136	12	215	44	30	98	249	38	20	18	26	851	86	82	18	185	0	65	26	154	22	42	138	62	14	24	31	12	10	210	80	6	15	5	49	431	468
184	92	3751	All/repeat/mobile_element/Class_I/LTR/Ty3_gypsy/chromovirus/Tekay	8	88	109	8	50	64	39	904	40	22	33	573	41	8	50	21	19	150	49	42	231	0	31	46	118	8	42	30	23	128	518	25	10	12	23	5	94	89
210	113	2971	All/repeat/mobile_element/Class_I/LTR/Ty3_gypsy/chromovirus/Tekay	600	29	36	67	12	82	41	21	10	18	379	82	240	102	21	438	7	42	72	218	14	146	8	69	6	26	6	6	16	10	30	66	8	9	1	7	8	18
264	157	1272	All/repeat/mobile_element/Class_I/LTR/Ty3_gypsy/chromovirus/Tekay	2	2	1	159	0	0	1	54	4	4	1	7	342	2	0	0	86	0	16	18	22	42	6	214	2	0	16	1	0	18	18	190	0	43	0	1	0	0
294	169	808	All/repeat/mobile_element/Class_I/LTR/Ty3_gypsy/chromovirus/Tekay	24	62	114	4	32	114	4	6	10	22	25	6	3	6	6	25	8	98	24	2	7	4	5	43	4	12	10	1	9	4	15	16	4	34	4	13	4	24
19	3	25313	All/repeat/mobile_element/Class_I/LTR/Ty3_gypsy/non-chromovirus/OTA/Athila	0	1	0	26	244	622	1613	111	460	358	11	16	31	24	1460	1	86	1	1	42	129	1668	38	3	18	226	42	43	1211	10	131	182	190	2588	14	942	9769	3001
23	10	23741	All/repeat/mobile_element/Class_I/LTR/Ty3_gypsy/non-chromovirus/OTA/Athila	524	439	232	510	1138	1606	597	854	1122	1540	1085	315	1448	530	106	696	555	218	1416	230	949	362	376	725	284	800	416	290	260	344	1396	994	354	590	158	125	95	62
28	3	22099	All/repeat/mobile_element/Class_I/LTR/Ty3_gypsy/non-chromovirus/OTA/Athila	446	274	228	241	830	1348	553	809	1134	1152	818	293	760	400	186	806	330	303	1381	322	971	532	381	367	348	998	430	342	252	198	1411	1018	336	1115	173	357	134	122
47	19	18475	All/repeat/mobile_element/Class_I/LTR/Ty3_gypsy/non-chromovirus/OTA/Athila	272	194	131	82	690	1188	501	647	738	932	548	85	634	232	247	826	123	54	1008	208	757	572	250	327	210	580	272	260	310	108	1021	800	78	764	104	194	2065	463
51	10	18089	All/repeat/mobile_element/Class_I/LTR/Ty3_gypsy/non-chromovirus/OTA/Athila	344	352	216	449	954	1378	453	580	894	1204	718	208	1117	396	107	479	447	200	1047	166	619	226	263	601	220	472	330	275	219	242	1097	720	252	459	123	132	83	47
52	3	17569	All/repeat/mobile_element/Class_I/LTR/Ty3_gypsy/non-chromovirus/OTA/Athila	0	0	0	15	128	390	915	75	260	134	0	0	13	0	1066	0	65	0	0	2	3	1054	0	1	0	0	2	0	845	0	1	28	94	1457	0	500	8146	2375
57	3	15631	All/repeat/mobile_element/Class_I/LTR/Ty3_gypsy/non-chromovirus/OTA/Athila	0	0	0	22	86	244	1006	97	226	102	0	1	24	0	825	0	71	0	0	6	2	892	1	0	0	0	5	0	812	0	7	44	268	1630	0	838	5994	2428
76	3	13249	All/repeat/mobile_element/Class_I/LTR/Ty3_gypsy/non-chromovirus/OTA/Athila	302	186	133	162	500	716	224	638	624	562	459	188	525	316	69	574	181	112	1094	214	675	276	198	311	178	444	255	199	139	192	877	609	226	541	99	115	78	58
78	3	13139	All/repeat/mobile_element/Class_I/LTR/Ty3_gypsy/non-chromovirus/OTA/Athila	318	181	141	73	408	710	149	706	440	540	567	84	516	284	68	565	105	73	1114	190	959	340	262	145	236	560	204	253	75	82	1169	819	60	517	101	70	41	14
89	3	11464	All/repeat/mobile_element/Class_I/LTR/Ty3_gypsy/non-chromovirus/OTA/Athila	0	0	0	10	58	156	495	1	188	98	0	1	4	0	470	2	1	0	0	0	0	388	0	1	0	2	0	0	384	2	0	14	154	737	0	403	5471	2424
91	3	11407	All/repeat/mobile_element/Class_I/LTR/Ty3_gypsy/non-chromovirus/OTA/Athila	0	2	0	18	56	152	641	96	164	76	0	1	20	4	615	0	56	0	0	6	2	728	0	0	0	0	0	0	514	0	11	19	132	1017	0	428	4987	1662
92	3	11028	All/repeat/mobile_element/Class_I/LTR/Ty3_gypsy/non-chromovirus/OTA/Athila	0	0	0	26	76	216	727	32	178	122	0	0	6	0	626	1	64	0	0	0	0	606	0	1	0	0	1	0	547	2	4	26	236	1066	0	535	4191	1739
109	10	9731	All/repeat/mobile_element/Class_I/LTR/Ty3_gypsy/non-chromovirus/OTA/Athila	214	198	132	144	504	739	255	365	424	622	448	78	690	240	63	268	133	41	714	86	445	140	133	272	126	326	169	117	92	94	623	391	74	226	61	37	33	14
112	3	9215	All/repeat/mobile_element/Class_I/LTR/Ty3_gypsy/non-chromovirus/OTA/Athila	12	96	58	87	492	755	234	98	396	594	22	122	432	236	67	54	102	19	87	176	773	366	259	139	214	470	230	208	90	62	914	663	56	369	132	70	53	8
113	51	8978	All/repeat/mobile_element/Class_I/LTR/Ty3_gypsy/non-chromovirus/OTA/Athila	70	19	24	14	186	527	355	182	304	286	128	10	96	74	353	137	25	13	242	74	226	386	92	38	84	232	58	81	215	16	310	278	68	432	49	141	2369	784
118	19	8526	All/repeat/mobile_element/Class_I/LTR/Ty3_gypsy/non-chromovirus/OTA/Athila	44	20	13	15	94	232	343	109	154	168	54	8	53	26	289	40	34	9	115	24	85	540	37	23	18	74	26	25	406	2	106	99	50	704	17	227	3262	981
140	60	6310	All/repeat/mobile_element/Class_I/LTR/Ty3_gypsy/non-chromovirus/OTA/Athila	8	0	0	0	0	0	0	1	0	0	1	0	0	0	0	6290	0	0	0	8	1	0	0	0	0	0	0	0	0	0	0	1	0	0	0	0	0	0
142	10	5995	All/repeat/mobile_element/Class_I/LTR/Ty3_gypsy/non-chromovirus/OTA/Athila	104	107	59	161	238	369	137	156	324	338	254	110	362	128	23	146	156	68	302	78	236	96	83	137	90	242	122	83	98	100	310	242	196	167	45	86	24	18
207	10	3043	All/repeat/mobile_element/Class_I/LTR/Ty3_gypsy/non-chromovirus/OTA/Athila	68	39	56	63	180	234	67	111	146	226	143	44	202	68	21	76	54	37	258	32	106	20	31	45	48	44	38	31	37	36	205	117	48	55	29	4	16	8
209	3	2993	All/repeat/mobile_element/Class_I/LTR/Ty3_gypsy/non-chromovirus/OTA/Athila	66	36	33	9	120	183	61	147	138	196	104	26	76	52	14	92	21	11	215	38	191	70	60	22	66	162	50	49	26	30	239	171	24	139	27	16	8	5
217	3	2591	All/repeat/mobile_element/Class_I/LTR/Ty3_gypsy/non-chromovirus/OTA/Athila	248	53	89	13	4	4	1	463	2	2	348	0	74	30	0	271	10	48	824	2	24	2	3	10	10	2	3	4	0	4	22	20	0	0	0	0	1	0
102	46	10208	All/repeat/mobile_element/Class_I/LTR/Ty3_gypsy/non-chromovirus/OTA/Tat/Ogre	0	0	4	193	40	957	43	0	188	124	0	2	58	4	577	0	0	47	0	0	2	334	1	0	0	0	0	0	357	0	7	0	0	794	0	0	4617	1859
105	23	10024	All/repeat/mobile_element/Class_I/LTR/Ty3_gypsy/non-chromovirus/OTA/Tat/Ogre	3860	5	0	0	2	0	0	0	0	0	2771	0	0	0	0	1918	0	0	0	954	130	0	5	0	62	0	144	10	0	100	57	0	4	0	2	0	0	0
114	23	8966	All/repeat/mobile_element/Class_I/LTR/Ty3_gypsy/non-chromovirus/OTA/Tat/Ogre	3364	0	0	0	0	0	0	0	0	0	2664	0	0	0	0	2154	0	0	0	780	0	0	0	0	0	0	0	0	0	2	0	0	2	0	0	0	0	0
166	23	4433	All/repeat/mobile_element/Class_I/LTR/Ty3_gypsy/non-chromovirus/OTA/Tat/Ogre	1850	0	0	0	0	0	0	0	0	0	1367	0	0	0	0	854	0	0	0	362	0	0	0	0	0	0	0	0	0	0	0	0	0	0	0	0	0	0
171	82	4165	All/repeat/mobile_element/Class_I/LTR/Ty3_gypsy/non-chromovirus/OTA/Tat/Ogre	50	45	53	78	46	26	15	135	60	52	111	581	233	138	5	86	95	22	183	48	103	66	49	282	64	180	104	63	59	94	218	479	52	145	23	93	11	18
200	106	3470	All/repeat/mobile_element/Class_I/LTR/Ty3_gypsy/non-chromovirus/OTA/Tat/Ogre	0	55	0	0	0	0	0	0	0	0	0	0	0	0	0	0	0	1	0	0	953	0	26	0	586	0	721	48	0	510	548	0	22	0	0	0	0	0
221	119	2351	All/repeat/mobile_element/Class_I/LTR/Ty3_gypsy/non-chromovirus/OTA/Tat/Ogre	28	37	47	40	34	13	6	72	22	30	58	354	125	108	2	29	41	7	134	24	78	28	53	166	40	108	52	42	24	16	120	223	20	81	13	66	4	6
243	138	1721	All/repeat/mobile_element/Class_I/LTR/Ty3_gypsy/non-chromovirus/OTA/Tat/Ogre	10	20	31	36	10	5	0	36	10	22	29	328	56	72	2	17	67	9	87	16	48	40	26	97	20	78	42	26	17	20	103	170	38	62	12	53	2	4
254	46	1458	All/repeat/mobile_element/Class_I/LTR/Ty3_gypsy/non-chromovirus/OTA/Tat/Ogre	0	0	0	37	16	127	9	0	28	12	0	0	6	0	90	0	0	8	0	0	0	124	0	0	4	0	0	0	94	0	1	0	0	210	0	0	342	350
4	8	31195	All/repeat/mobile_element/Class_I/LTR/Ty3_gypsy/non-chromovirus/OTA/Tat/Retand	140	407	206	692	698	1279	1038	513	644	650	275	943	1735	580	1066	73	608	675	1063	902	855	536	560	1237	858	466	1097	413	423	1306	2169	1238	818	708	1148	458	842	1876
5	8	29026	All/repeat/mobile_element/Class_I/LTR/Ty3_gypsy/non-chromovirus/OTA/Tat/Retand	248	403	264	617	820	1383	1060	561	708	684	350	662	1476	498	1110	125	581	738	998	654	699	448	412	1026	682	422	901	348	354	1284	1634	1099	730	642	1089	425	899	1992
8	5	28373	All/repeat/mobile_element/Class_I/LTR/Ty3_gypsy/non-chromovirus/OTA/Tat/Retand	0	248	62	887	1000	919	1177	952	848	928	1	1120	2039	1420	906	970	866	282	743	412	401	402	230	771	214	252	364	211	326	446	901	887	686	508	202	2148	1142	2502
16	5	26287	All/repeat/mobile_element/Class_I/LTR/Ty3_gypsy/non-chromovirus/OTA/Tat/Retand	100	274	115	1106	832	884	1096	781	772	666	119	1019	2533	1010	945	681	663	276	740	264	490	192	243	742	208	302	324	248	232	418	875	679	452	407	136	1013	1247	3203
20	12	25145	All/repeat/mobile_element/Class_I/LTR/Ty3_gypsy/non-chromovirus/OTA/Tat/Retand	26	1344	724	1481	374	313	820	507	484	484	158	1278	3063	1604	371	46	915	1688	426	138	315	480	234	959	202	260	435	179	278	642	759	651	620	491	249	349	556	1242
26	5	22478	All/repeat/mobile_element/Class_I/LTR/Ty3_gypsy/non-chromovirus/OTA/Tat/Retand	0	152	37	723	826	942	997	610	768	790	5	982	1812	694	825	677	500	154	508	230	477	224	135	744	152	124	357	125	246	248	743	732	346	347	125	1126	1000	2995
36	5	20631	All/repeat/mobile_element/Class_I/LTR/Ty3_gypsy/non-chromovirus/OTA/Tat/Retand	0	119	11	831	650	535	723	1108	526	576	0	576	2186	914	755	1535	696	50	741	242	331	98	140	473	168	104	198	181	94	334	554	546	148	140	135	1197	820	2196
45	5	18633	All/repeat/mobile_element/Class_I/LTR/Ty3_gypsy/non-chromovirus/OTA/Tat/Retand	0	148	0	745	634	642	888	693	566	460	0	460	1562	1256	773	0	494	1	487	310	304	96	154	331	188	94	256	172	136	534	632	517	182	130	161	1141	930	2556
55	38	15841	All/repeat/mobile_element/Class_I/LTR/Ty3_gypsy/non-chromovirus/OTA/Tat/Retand	304	201	542	1220	82	40	24	496	80	170	248	322	3274	604	3	693	511	1595	1014	76	289	158	152	1270	178	84	176	116	109	440	636	362	192	132	35	10	1	2
61	12	15528	All/repeat/mobile_element/Class_I/LTR/Ty3_gypsy/non-chromovirus/OTA/Tat/Retand	8	1018	625	779	194	192	472	278	256	292	60	871	1893	1144	222	7	481	1105	240	116	241	270	140	534	114	178	266	103	133	350	454	441	262	262	118	205	337	867
72	8	13521	All/repeat/mobile_element/Class_I/LTR/Ty3_gypsy/non-chromovirus/OTA/Tat/Retand	0	53	2	415	56	7	7	214	60	72	0	601	993	286	0	0	226	2	587	416	475	460	225	390	440	324	680	210	248	1236	1125	811	910	463	1321	206	0	0
123	53	7936	All/repeat/mobile_element/Class_I/LTR/Ty3_gypsy/non-chromovirus/OTA/Tat/Retand	0	3	4	6	220	305	200	4	282	260	0	130	19	16	117	4	153	250	6	0	324	494	46	100	4	126	300	45	472	2	887	549	804	655	0	523	247	379
127	54	7380	All/repeat/mobile_element/Class_I/LTR/Ty3_gypsy/non-chromovirus/OTA/Tat/Retand	204	141	278	459	50	77	28	176	80	104	175	134	1008	314	3	563	162	675	370	50	132	116	89	377	92	124	114	77	88	160	303	157	274	156	28	40	2	0
144	12	5854	All/repeat/mobile_element/Class_I/LTR/Ty3_gypsy/non-chromovirus/OTA/Tat/Retand	0	248	150	69	96	104	294	52	164	108	8	590	201	610	169	0	91	472	21	42	54	192	26	30	26	58	69	40	18	288	138	180	80	86	92	70	250	668
153	67	5442	All/repeat/mobile_element/Class_I/LTR/Ty3_gypsy/non-chromovirus/OTA/Tat/Retand	50	187	42	583	12	0	2	611	6	18	81	160	1230	210	0	80	419	76	476	0	138	4	50	333	68	0	65	39	0	80	319	103	0	0	0	0	0	0
156	71	5228	All/repeat/mobile_element/Class_I/LTR/Ty3_gypsy/non-chromovirus/OTA/Tat/Retand	0	0	1	1	242	391	362	1	404	236	0	0	1	14	202	0	46	109	0	0	89	218	13	81	0	52	90	19	200	0	259	221	416	333	0	286	385	556
157	72	5113	All/repeat/mobile_element/Class_I/LTR/Ty3_gypsy/non-chromovirus/OTA/Tat/Retand	4	1	90	522	70	10	4	265	62	102	2	65	1156	70	0	0	240	387	289	26	61	44	25	527	36	76	37	32	55	144	146	205	218	95	16	30	0	1
167	80	4426	All/repeat/mobile_element/Class_I/LTR/Ty3_gypsy/non-chromovirus/OTA/Tat/Retand	94	78	70	119	78	95	214	141	86	160	174	44	225	66	157	24	117	290	126	0	110	0	112	153	126	0	155	97	0	464	404	27	2	0	0	0	239	179
187	95	3697	All/repeat/mobile_element/Class_I/LTR/Ty3_gypsy/non-chromovirus/OTA/Tat/Retand	0	0	0	0	298	620	384	0	280	120	0	0	0	0	498	0	0	0	0	0	0	0	0	0	0	0	0	1	0	0	0	0	0	0	0	0	394	1102
194	100	3571	All/repeat/mobile_element/Class_I/LTR/Ty3_gypsy/non-chromovirus/OTA/Tat/Retand	0	81	93	144	58	21	35	111	60	62	5	67	194	176	15	24	111	170	26	284	30	16	72	492	24	54	123	81	58	284	103	156	118	78	13	89	24	19
214	115	2775	All/repeat/mobile_element/Class_I/LTR/Ty3_gypsy/non-chromovirus/OTA/Tat/Retand	6	80	11	319	4	1	0	276	4	6	17	68	593	104	0	12	279	35	194	0	69	0	31	249	42	0	55	44	0	64	144	66	0	0	2	0	0	0
235	131	1940	All/repeat/mobile_element/Class_I/LTR/Ty3_gypsy/non-chromovirus/OTA/Tat/Retand	88	53	105	91	2	0	0	40	2	4	77	29	302	86	1	322	26	250	8	0	29	46	31	10	16	16	35	19	27	46	58	26	36	55	4	0	0	0
259	152	1356	All/repeat/mobile_element/Class_I/LTR/Ty3_gypsy/non-chromovirus/OTA/Tat/Retand	0	0	0	0	0	0	0	0	0	0	0	0	0	0	0	1346	0	0	0	0	0	0	0	0	0	0	10	0	0	0	0	0	0	0	0	0	0	0
265	158	1268	All/repeat/mobile_element/Class_I/LTR/Ty3_gypsy/non-chromovirus/OTA/Tat/Retand	0	0	2	63	28	1	0	45	10	26	0	485	84	36	0	0	45	8	47	4	25	2	2	229	2	0	5	2	0	4	73	39	0	0	1	0	0	0
293	182	823	All/repeat/mobile_element/Class_I/LTR/Ty3_gypsy/non-chromovirus/OTA/Tat/Retand	8	41	16	67	2	0	0	57	2	8	17	22	107	38	0	20	69	34	68	0	28	0	4	78	10	0	25	16	0	22	42	22	0	0	0	0	0	0
11	4	27677	All/repeat/mobile_element/Class_II/Subclass_1/TIR/EnSpm_CACTA	356	457	68	652	458	590	578	590	672	662	379	720	1329	914	443	513	712	249	246	710	1606	896	654	1009	1110	532	940	648	404	1032	2516	1162	1124	561	377	451	521	836
18	4	25516	All/repeat/mobile_element/Class_II/Subclass_1/TIR/EnSpm_CACTA	446	380	82	471	518	802	562	607	674	704	513	511	1378	754	513	634	542	202	349	568	1428	768	619	750	924	530	718	589	416	568	2392	1227	524	538	478	300	722	815
41	29	19911	All/repeat/mobile_element/Class_II/Subclass_1/TIR/EnSpm_CACTA	562	428	330	749	310	473	408	1084	412	522	602	326	1599	344	276	703	650	425	612	608	514	308	309	1031	308	234	473	269	286	290	1040	867	396	447	79	265	683	689
59	4	15624	All/repeat/mobile_element/Class_II/Subclass_1/TIR/EnSpm_CACTA	230	188	50	343	306	437	359	301	426	434	303	437	796	516	337	334	468	168	219	380	851	436	341	572	522	320	531	356	276	278	1236	619	362	339	230	322	392	609
63	4	15307	All/repeat/mobile_element/Class_II/Subclass_1/TIR/EnSpm_CACTA	106	257	49	360	144	268	152	474	284	274	144	1084	899	410	109	222	460	152	238	308	1324	248	541	569	496	222	532	554	116	544	1938	661	438	155	208	76	108	183
75	4	13269	All/repeat/mobile_element/Class_II/Subclass_1/TIR/EnSpm_CACTA	264	192	61	269	254	435	322	243	340	272	279	290	545	386	330	326	295	99	151	256	911	300	323	385	492	254	414	257	217	358	1460	398	394	233	224	158	403	479
87	4	11692	All/repeat/mobile_element/Class_II/Subclass_1/TIR/EnSpm_CACTA	130	191	51	243	170	281	211	259	266	248	203	262	706	352	219	230	284	69	151	380	897	294	285	366	584	206	384	285	150	260	1299	485	208	264	162	128	257	272
93	47	10771	All/repeat/mobile_element/Class_II/Subclass_1/TIR/EnSpm_CACTA	56	191	63	205	154	222	217	295	206	224	87	326	495	278	164	255	280	147	120	374	497	282	259	435	232	408	393	211	231	276	899	621	458	382	52	192	302	282
108	4	9804	All/repeat/mobile_element/Class_II/Subclass_1/TIR/EnSpm_CACTA	120	126	42	178	194	312	209	219	280	320	141	190	545	318	203	153	282	67	137	256	566	288	233	375	348	158	312	213	214	160	823	445	170	220	191	157	328	311
145	63	5843	All/repeat/mobile_element/Class_II/Subclass_1/TIR/EnSpm_CACTA	72	68	20	66	178	513	437	86	298	278	99	60	260	116	257	103	74	24	129	74	205	34	102	119	92	360	105	90	138	84	357	222	116	157	48	72	194	136
147	4	5720	All/repeat/mobile_element/Class_II/Subclass_1/TIR/EnSpm_CACTA	0	45	1	119	232	291	427	87	366	314	0	8	222	20	306	159	66	13	16	12	207	92	91	76	64	48	86	98	59	132	240	55	270	111	2	48	453	884
168	4	4340	All/repeat/mobile_element/Class_II/Subclass_1/TIR/EnSpm_CACTA	0	23	7	16	4	2	0	82	2	4	0	23	41	98	0	6	30	5	45	54	178	90	67	85	30	756	138	84	168	14	269	191	1350	314	6	158	0	0
180	4	3846	All/repeat/mobile_element/Class_II/Subclass_1/TIR/EnSpm_CACTA	54	52	13	75	84	126	88	89	124	108	74	115	218	102	73	87	97	31	46	92	204	104	83	151	106	66	134	79	76	70	306	149	104	73	51	82	93	167
68	24	14113	All/repeat/mobile_element/Class_II/Subclass_1/TIR/MuDR_Mutator	458	630	191	246	142	118	90	279	156	224	351	727	445	470	72	510	344	481	309	572	1219	66	440	370	576	30	591	307	40	892	1850	300	134	99	100	166	50	68
124	24	7813	All/repeat/mobile_element/Class_II/Subclass_1/TIR/MuDR_Mutator	194	274	92	127	112	78	50	132	134	128	91	453	251	294	53	143	201	242	161	278	653	40	193	184	336	22	366	174	45	860	937	131	110	41	38	107	35	53
242	137	1753	All/repeat/mobile_element/Class_II/Subclass_1/TIR/MuDR_Mutator	10	29	13	65	56	111	53	74	50	38	5	23	160	16	48	6	45	18	59	36	59	50	18	100	30	38	21	16	26	26	101	154	38	26	14	34	37	50
306	200	748	All/repeat/mobile_element/Class_II/Subclass_1/TIR/MuDR_Mutator	0	8	1	9	16	31	22	4	18	18	2	2	41	22	12	0	18	0	2	14	51	26	26	45	8	78	31	22	17	8	51	73	8	35	7	12	6	4
182	90	3823	All/repeat/mobile_element/Class_II/Subclass_1/TIR/PIF_Harbinger	26	41	16	82	82	130	185	58	208	128	60	77	231	80	122	32	90	15	63	50	97	44	60	143	44	134	81	50	78	80	171	123	88	149	21	47	307	330
106	20	9998	All/repeat/rDNA/45S_rDNA	46	39	67	320	162	493	165	130	282	178	73	86	708	234	252	266	155	118	260	128	37	248	65	587	98	142	149	111	164	494	537	254	170	357	86	164	1424	749
115	20	8667	All/repeat/rDNA/45S_rDNA	38	49	33	299	108	352	163	96	212	158	44	90	798	188	203	225	130	108	265	142	20	284	73	518	76	144	179	114	130	404	470	235	134	343	75	206	1102	459
169	20	4303	All/repeat/rDNA/45S_rDNA	2	4	6	42	12	0	0	25	26	10	9	6	157	30	0	37	19	7	29	100	25	208	35	559	90	142	169	74	133	768	387	244	336	281	213	118	0	0
236	20	1933	All/repeat/rDNA/45S_rDNA	2	5	1	13	64	263	93	4	116	88	4	4	28	4	75	9	10	4	13	8	1	10	3	17	4	8	3	6	1	20	18	9	4	27	2	12	780	200
258	20	1371	All/repeat/rDNA/45S_rDNA	50	17	17	140	0	0	0	43	0	0	140	36	390	32	0	235	65	74	132	0	0	0	0	0	0	0	0	0	0	0	0	0	0	0	0	0	0	0
203	109	3413	All/repeat/rDNA/5S_rDNA	48	19	6	99	64	124	60	57	106	110	32	32	114	50	44	88	210	25	80	26	28	54	38	174	24	176	57	10	53	92	93	78	232	111	59	66	192	482
54	35	16617	All/repeat/satellite	170	144	48	156	368	682	857	171	390	372	198	239	431	328	344	258	179	97	338	240	506	96	279	334	216	1272	339	233	816	250	819	502	596	850	103	605	1494	1297
60	39	15610	All/repeat/satellite	0	0	0	1	0	1	0	0	0	0	0	2	0	0	0	0	0	1	0	0	11	1084	0	1	0	4	5673	0	701	0	6	2215	3850	1987	0	73	0	0
66	18	14485	All/repeat/satellite	0	110	18	66	134	1456	1668	140	336	286	1	922	164	434	543	0	205	83	6	180	135	184	138	199	64	252	141	132	37	466	458	552	858	129	64	84	514	3326
74	42	13343	All/repeat/satellite	0	0	0	0	0	0	0	0	0	0	0	1	0	0	0	0	0	0	0	0	5254	0	1298	0	0	0	0	2603	0	0	4185	2	0	0	0	0	0	0
79	43	13045	All/repeat/satellite	14	46	12	235	102	85	282	60	104	78	41	213	442	162	156	43	175	25	41	386	505	236	294	426	476	288	817	278	254	2490	846	567	1400	467	54	231	286	428
121	18	8097	All/repeat/satellite	292	748	125	161	12	9	7	366	28	132	1133	191	331	382	6	1034	149	209	593	210	98	142	58	133	154	20	74	48	6	196	295	490	156	9	60	32	6	2
129	56	7211	All/repeat/satellite	0	0	0	0	0	0	0	0	0	0	0	0	0	0	0	0	0	0	0	0	0	4292	0	0	0	0	0	0	0	2	0	2749	2	166	0	0	0	0
149	65	5674	All/repeat/satellite	0	0	0	1	304	1466	2808	0	270	550	0	0	19	0	83	0	0	0	0	0	0	0	0	0	0	0	0	0	0	2	0	0	0	0	0	0	54	117
154	68	5328	All/repeat/satellite	0	1	2	3	4	0	2	2	4	0	0	22	6	34	4	0	1	0	0	60	80	16	112	15	30	336	115	46	267	18	263	132	3446	271	20	16	0	0
160	18	4801	All/repeat/satellite	0	82	68	43	46	146	415	175	40	62	0	70	69	76	55	9	41	327	2	552	81	102	64	73	26	28	101	53	39	68	157	376	796	59	3	141	116	240
174	84	4120	All/repeat/satellite	0	14	1	63	52	179	904	19	130	244	1	65	85	38	71	9	74	8	5	42	106	28	48	35	18	226	58	49	21	30	154	254	394	42	33	61	94	465
175	85	4008	All/repeat/satellite	0	0	0	0	0	0	0	0	0	0	0	0	0	0	0	0	2	0	0	0	4	568	2	0	0	0	13	1	627	22	10	182	112	1959	0	64	37	405
177	87	3952	All/repeat/satellite	0	0	0	0	0	0	0	0	0	0	0	0	0	0	0	0	0	0	0	0	179	0	212	0	0	0	87	383	0	914	1893	0	284	0	0	0	0	0
179	89	3855	All/repeat/satellite	0	0	0	0	0	0	2	0	0	0	0	0	0	0	0	0	0	0	0	0	597	0	747	0	0	0	28	582	0	0	1899	0	0	0	0	0	0	0
190	55	3655	All/repeat/satellite	24	293	1	0	0	0	13	0	0	0	154	3	0	6	0	37	0	92	0	0	33	0	18	0	1742	0	345	77	0	694	96	0	22	5	0	0	0	0
191	55	3652	All/repeat/satellite	2	0	8	0	2	3	31	0	4	0	0	538	0	80	0	0	23	98	0	106	152	146	30	60	0	470	46	87	31	0	203	955	222	28	262	65	0	0
205	110	3171	All/repeat/satellite	0	0	0	0	0	0	0	0	0	0	0	0	1	0	0	0	0	0	0	0	0	0	0	0	0	0	0	0	745	0	0	0	0	2424	0	0	0	1
208	112	2993	All/repeat/satellite	104	109	23	37	30	4	0	53	22	24	298	5	185	34	1	44	32	4	159	34	98	14	99	88	226	572	67	76	7	56	219	138	38	48	45	0	0	0
216	116	2605	All/repeat/satellite	0	0	0	0	0	596	0	7	164	280	58	0	0	0	0	0	0	0	0	0	2	1102	0	0	0	0	0	0	0	2	0	0	174	220	0	0	0	0
220	118	2356	All/repeat/satellite	0	8	0	3	0	0	0	12	0	4	0	38	23	54	0	0	5	0	0	60	93	20	145	231	46	338	139	160	2	238	314	301	38	36	48	0	0	0
222	120	2348	All/repeat/satellite	0	0	0	0	0	0	0	0	0	0	0	0	0	0	0	0	0	0	0	0	145	0	251	0	0	0	0	1495	0	0	457	0	0	0	0	0	0	0
234	130	1954	All/repeat/satellite	0	0	0	0	0	0	0	0	0	0	0	0	0	0	0	0	0	0	0	0	0	2	0	0	0	0	0	0	0	0	0	0	1952	0	0	0	0	0
238	133	1873	All/repeat/satellite	2	0	0	0	8	105	1395	4	36	10	1	0	3	0	177	2	0	0	3	0	5	2	3	5	0	2	7	2	0	0	4	3	0	0	1	0	59	34
246	141	1640	All/repeat/satellite	2	5	0	6	4	11	4	6	4	10	0	19	14	60	6	1	3	1	3	48	113	62	122	6	52	158	85	128	1	118	281	191	4	29	61	0	8	14
252	147	1480	All/repeat/satellite	0	2	1	2	420	25	68	0	32	198	0	5	111	76	49	0	9	0	0	0	4	0	2	19	0	4	4	8	0	0	9	51	2	0	0	0	379	0
253	148	1458	All/repeat/satellite	24	12	13	7	10	1	0	26	2	22	40	11	28	26	0	13	2	3	70	16	70	20	79	28	100	224	66	75	5	54	222	121	10	22	36	0	0	0
262	155	1339	All/repeat/satellite	0	0	0	0	0	0	0	0	0	0	0	0	0	0	0	0	0	0	0	0	0	74	0	0	0	0	0	0	566	0	0	386	16	297	0	0	0	0
266	160	1238	All/repeat/satellite	328	38	0	2	0	0	0	0	0	2	19	0	0	0	0	250	594	0	0	0	0	0	0	0	0	0	1	0	0	0	3	1	0	0	0	0	0	0
275	170	1033	All/repeat/satellite	0	0	0	0	0	0	0	0	0	0	0	0	0	0	0	0	0	0	0	44	88	4	135	0	50	0	194	119	0	2	361	0	0	0	36	0	0	0
278	172	1015	All/repeat/satellite	0	0	0	0	0	0	0	0	0	0	0	0	0	0	0	0	0	0	0	2	217	0	86	0	0	0	3	362	0	46	299	0	0	0	0	0	0	0
280	174	984	All/repeat/satellite	0	0	0	0	0	0	0	0	0	0	0	0	0	0	0	0	0	0	0	352	108	0	71	0	0	2	0	40	0	0	409	0	2	0	0	0	0	0
282	176	956	All/repeat/satellite	6	2	1	5	0	0	0	5	0	6	2	6	19	32	0	1	1	0	12	28	92	20	60	48	32	136	38	53	11	40	116	128	8	14	34	0	0	0
291	187	884	All/repeat/satellite	2	1	6	9	0	0	0	17	0	0	1	0	14	4	0	2	0	267	0	0	0	52	0	4	0	14	0	0	20	0	0	376	0	95	0	0	0	0
292	188	862	All/repeat/satellite	0	0	0	0	0	0	0	0	0	0	0	0	0	0	0	0	0	0	0	0	0	0	0	0	862	0	0	0	0	0	0	0	0	0	0	0	0	0
299	193	790	All/repeat/satellite	0	0	0	0	0	0	0	0	0	0	0	0	0	0	0	0	0	0	0	0	0	0	0	0	0	0	0	0	12	0	0	0	768	10	0	0	0	0
301	195	772	All/repeat/satellite	0	0	0	0	20	179	285	0	52	64	0	0	0	4	32	0	2	0	0	0	0	2	0	0	0	0	0	0	0	0	1	4	22	0	0	0	86	19
303	197	765	All/repeat/satellite	0	0	0	0	0	0	2	0	0	0	0	0	0	2	1	0	0	2	0	2	4	10	7	0	0	0	6	10	58	4	14	21	430	117	0	59	1	15
317	210	617	All/repeat/satellite	0	0	0	0	14	56	313	0	28	44	0	0	0	0	52	0	0	0	0	0	0	0	0	0	0	0	0	0	0	0	0	0	0	0	0	0	41	69
322	215	564	All/repeat/satellite	10	0	0	0	0	0	0	0	0	0	18	0	0	0	0	536	0	0	0	0	0	0	0	0	0	0	0	0	0	0	0	0	0	0	0	0	0	0
324	217	561	All/repeat/satellite	0	0	0	0	0	0	0	0	0	0	0	0	0	0	0	0	0	0	0	0	3	0	2	0	0	550	0	0	0	0	2	0	0	3	0	1	0	0
159	73	4832	All/repeat/mobile_element/Class_I/LINE	30	35	13	143	242	321	190	208	308	268	57	22	427	70	137	35	127	8	166	24	144	60	70	269	54	76	78	65	83	42	249	236	28	135	26	35	222	129
202	108	3435	All/repeat/mobile_element/Class_I/LINE	12	183	11	9	164	78	227	36	172	116	49	40	38	104	61	55	192	1	16	48	126	22	51	40	92	124	84	38	53	30	244	127	74	76	77	294	141	130
10	17	27755	All/repeat/mobile_element/Class_I/LTR	348	308	167	245	812	1145	804	815	1180	1100	628	296	869	518	433	759	365	164	1181	492	1065	990	388	470	384	780	460	340	554	230	1661	1139	342	1374	177	418	2894	1460
27	14	22242	All/repeat/mobile_element/Class_I/LTR	38	154	108	490	608	915	772	345	668	530	129	574	1311	286	525	40	405	476	676	222	664	530	333	850	474	342	650	296	458	912	1405	1137	1368	866	414	525	655	1091
35	25	20875	All/repeat/mobile_element/Class_I/LTR	152	353	56	780	574	429	623	1169	502	462	245	209	2226	406	646	220	686	40	495	174	566	134	215	703	560	78	209	160	206	120	859	439	112	313	96	575	2488	2595
39	28	20364	All/repeat/mobile_element/Class_I/LTR	682	1029	1132	104	810	1713	413	422	296	832	1026	99	350	200	240	1349	180	929	1766	70	694	150	130	686	194	90	396	144	145	128	1483	644	64	401	64	480	260	569
44	32	18674	All/repeat/mobile_element/Class_I/LTR	30	939	581	776	322	181	609	248	360	390	67	1328	1888	1406	328	63	549	1402	253	134	277	322	193	598	124	190	297	164	121	696	590	504	360	267	95	162	525	1335
81	14	12685	All/repeat/mobile_element/Class_I/LTR	8	77	20	301	276	719	463	132	292	236	12	340	764	148	605	0	212	141	543	188	461	82	345	305	320	26	532	291	69	958	1538	292	186	82	173	27	442	1079
86	45	11789	All/repeat/mobile_element/Class_I/LTR	90	267	184	221	420	304	552	210	346	560	277	394	575	156	299	204	241	269	167	52	393	372	191	422	280	214	240	169	181	200	678	421	232	401	52	164	454	937
90	36	11461	All/repeat/mobile_element/Class_I/LTR	38	41	3	950	44	4	2	577	42	64	79	138	2465	178	3	45	769	9	270	178	201	300	109	1949	84	26	167	92	4	144	337	1687	14	395	23	26	2	2
116	37	8566	All/repeat/mobile_element/Class_I/LTR	2	1	1	434	72	29	16	404	92	114	0	219	904	426	11	0	258	7	730	164	336	202	139	194	110	372	149	127	389	548	490	539	414	389	109	156	13	6
125	37	7523	All/repeat/mobile_element/Class_I/LTR	0	3	8	282	92	32	24	317	74	126	0	123	844	378	6	0	185	2	506	184	371	180	138	155	116	456	187	135	381	248	560	598	190	303	188	117	10	4
143	62	5882	All/repeat/mobile_element/Class_I/LTR	36	142	88	314	42	22	35	253	58	60	63	147	567	176	22	185	242	169	188	480	127	38	115	695	52	54	169	133	44	306	276	266	78	77	27	79	40	17
152	14	5486	All/repeat/mobile_element/Class_I/LTR	8	0	79	351	54	1	0	221	42	68	1	82	928	92	0	0	158	323	488	38	97	68	61	624	68	80	84	50	117	178	251	312	398	126	16	20	2	0
158	36	4930	All/repeat/mobile_element/Class_I/LTR	4	22	0	403	8	1	2	216	8	30	31	67	1074	84	1	8	347	3	85	108	88	130	55	823	32	6	73	30	5	28	146	790	0	200	7	12	2	1
173	83	4132	All/repeat/mobile_element/Class_I/LTR	138	41	17	7	0	2	0	120	0	8	215	154	32	146	0	194	9	45	231	234	363	108	167	22	164	136	216	141	27	162	537	296	50	47	96	7	0	0
189	97	3665	All/repeat/mobile_element/Class_I/LTR	18	133	21	296	8	3	4	84	16	16	34	130	692	138	0	18	301	46	85	2	131	4	108	539	52	2	153	97	0	114	270	142	2	0	4	0	2	0
213	17	2827	All/repeat/mobile_element/Class_I/LTR	46	39	30	29	114	155	76	105	142	126	111	22	81	82	13	128	23	16	182	60	127	64	57	51	52	108	48	41	37	38	187	145	44	149	22	45	19	13
21	9	24931	All/repeat	698	664	200	395	622	1425	1346	724	556	772	967	260	1291	628	554	844	539	195	1651	252	1073	136	614	950	368	374	589	484	354	370	1771	1062	144	306	208	62	883	600
49	9	18193	All/repeat	0	0	0	0	78	74	11677	7	114	78	0	0	6	0	1551	0	0	0	0	2	11	2	6	1	0	24	24	4	7	2	15	10	8	14	2	3	2433	2040
64	9	14972	All/repeat	162	186	54	135	90	131	162	185	140	146	223	330	415	426	51	292	142	64	473	388	1054	160	467	165	374	1656	541	412	581	466	1838	1006	564	564	251	357	172	149
73	9	13453	All/repeat	4	14	3	31	30	101	79	30	54	50	11	47	52	98	43	16	15	1	12	68	190	70	95	43	66	3218	87	105	2465	102	251	423	2320	1899	60	1180	65	55
38	27	20390	All	288	222	78	191	414	757	1075	261	468	542	395	244	533	432	405	407	215	90	583	268	645	96	409	430	316	1956	390	328	986	432	1209	729	900	964	127	608	1145	852
42	30	19514	All	230	228	76	415	542	870	865	371	622	622	353	287	1000	404	463	407	401	96	561	292	790	190	347	532	310	1308	370	310	590	416	1321	790	452	679	145	348	895	616
48	33	18262	All	354	340	214	590	332	437	385	919	362	408	452	336	1496	376	232	368	520	291	430	568	522	344	320	822	350	308	482	269	333	456	1114	938	448	495	86	262	696	607
62	16	15429	All	0	50	29	100	0	908	118	910	0	0	61	122	5860	0	16	236	88	148	1176	0	1621	0	41	1281	0	0	92	36	70	0	72	1859	0	132	29	119	178	77
69	16	14103	All	0	0	0	1	2	950	2	962	4	0	0	2	5968	2	0	0	0	0	1262	0	1650	2	2	1331	2	0	0	0	0	0	1	1956	2	1	0	0	1	0
70	22	13943	All	0	0	0	0	0	0	0	0	0	0	0	0	0	0	1	0	0	11	0	0	0	0	0	0	0	0	0	0	0	0	0	0	0	13929	0	0	0	2
80	44	12872	All	174	190	73	312	282	86	63	268	226	392	329	182	928	322	34	197	248	56	452	222	556	148	425	740	242	1802	436	389	177	286	1011	804	198	354	150	41	51	26
82	26	12602	All	0	22	1	412	320	327	318	900	262	324	0	317	1135	686	335	995	436	4	647	212	284	72	143	280	124	24	171	107	31	272	470	380	56	33	107	862	425	1108
83	34	12591	All	50	158	91	260	378	599	415	1012	418	430	79	442	893	196	375	93	322	83	260	132	678	156	165	218	208	134	294	175	174	194	1094	480	208	226	84	148	600	669
88	41	11468	All	0	328	313	0	54	110	510	16	88	134	0	0	0	116	164	87	32	70	0	6	42	104	38	12	0	212	80	13	180	20	102	134	4968	383	2	1099	246	1805
99	49	10336	All	1102	414	351	124	52	47	43	535	26	64	1042	309	277	350	10	1365	143	508	799	102	415	48	52	387	128	38	102	55	44	68	678	225	72	80	22	221	14	24
101	50	10246	All	14	57	29	584	58	38	96	174	64	104	17	368	1333	182	108	13	254	94	793	92	793	46	205	234	324	0	561	236	0	1034	1719	241	10	2	142	7	125	95
111	22	9655	All	0	0	0	0	0	0	1	0	0	0	0	0	0	0	1	0	0	7	0	0	0	0	0	0	0	0	0	0	0	0	0	0	0	9646	0	0	0	0
119	52	8421	All	190	110	54	120	150	177	238	136	152	228	254	163	277	242	119	236	171	79	292	148	314	34	185	328	148	630	239	151	273	244	586	333	306	300	80	198	300	236
120	26	8180	All	0	0	0	0	344	831	633	0	220	178	0	74	0	464	867	0	0	0	0	54	112	24	45	15	32	2	55	40	0	2	127	62	2	2	24	0	981	2990
130	57	7164	All	118	70	25	134	178	299	334	138	194	222	118	113	348	144	137	152	134	43	175	88	206	80	120	311	64	410	180	125	256	166	439	331	220	306	50	170	310	256
141	61	6074	All	230	523	494	93	18	13	3	735	16	56	371	255	400	108	3	380	163	470	800	2	133	2	49	296	28	8	43	51	7	30	165	103	6	6	10	1	3	0
146	64	5727	All	0	32	38	211	198	215	249	68	192	196	0	2005	509	100	131	0	81	92	44	34	70	14	23	177	46	6	57	36	23	48	107	154	30	34	14	20	100	373
151	66	5560	All	6	2	3	5	48	18	203	11	270	26	1	31	18	58	202	11	9	1	8	64	158	62	48	26	64	476	86	58	172	78	225	167	366	603	49	228	972	727
161	74	4757	All	54	35	8	109	146	182	252	103	234	188	67	67	218	102	126	63	92	38	113	48	124	32	81	218	54	254	92	60	148	102	227	179	134	164	40	64	306	233
163	77	4474	All	14	54	3	87	42	108	402	155	88	36	10	124	221	292	197	109	86	31	23	12	37	198	20	104	14	50	23	5	18	152	51	377	48	117	6	98	559	503
164	78	4467	All	72	77	23	187	22	4	4	86	32	46	137	114	357	132	3	118	155	26	149	86	211	78	146	590	112	42	205	173	23	256	347	306	50	44	45	3	3	3
165	79	4457	All	0	2	0	0	0	0	17	4	76	2	1	0	2	0	10	0	136	0	0	4	0	706	1	110	0	60	1	4	653	0	0	1932	20	697	0	19	0	0
172	34	4146	All	0	32	24	78	122	163	122	121	126	184	0	129	209	88	122	85	105	16	45	36	395	36	103	94	132	60	106	106	24	188	545	163	40	40	63	26	100	118
178	88	3875	All	46	64	23	39	96	176	197	52	112	138	90	61	145	92	92	88	66	15	134	52	87	12	53	98	58	232	105	59	201	50	230	132	132	127	28	96	245	152
183	91	3772	All	38	21	25	16	198	374	102	99	324	294	69	37	61	80	28	96	27	14	168	58	186	116	70	56	74	154	58	64	46	44	262	198	52	159	25	43	16	20
185	93	3746	All	0	43	13	34	16	54	54	47	52	34	0	221	99	76	24	63	78	36	0	178	184	122	103	125	68	144	219	127	69	198	432	206	284	108	7	72	73	83
186	94	3736	All	0	195	1	34	10	4	17	20	20	6	11	937	121	34	21	0	20	1	1	98	288	14	138	43	144	12	284	110	19	290	549	75	86	22	85	6	1	19
192	98	3614	All	34	89	50	51	82	81	132	115	92	122	61	63	163	72	108	67	84	50	86	8	203	148	75	158	94	102	93	84	73	24	314	203	18	89	12	37	146	131
195	101	3559	All	1856	0	0	0	0	0	0	0	0	0	1341	0	0	0	0	286	0	0	0	74	0	0	0	0	0	0	0	0	0	0	0	0	0	0	2	0	0	0
196	102	3552	All	0	10	1	53	74	166	194	10	208	108	4	30	93	56	118	1	28	5	13	28	83	38	40	65	88	120	62	43	88	104	147	94	186	178	9	35	473	499
197	103	3535	All	52	59	30	57	62	112	147	61	66	78	63	50	182	100	50	102	53	14	124	54	96	12	79	83	60	276	95	57	126	74	251	131	128	145	50	84	181	91
198	104	3521	All	0	0	85	50	10	14	8	0	18	12	0	1426	120	1020	3	0	20	293	0	10	25	74	11	44	14	0	23	9	0	96	32	70	0	0	33	0	1	0
204	16	3380	All	114	52	35	113	50	3	85	2	46	52	51	146	14	124	22	222	106	161	3	170	3	128	51	6	84	214	116	53	81	168	95	2	324	104	12	152	151	65
206	111	3129	All	36	22	7	42	46	19	30	47	42	72	50	53	157	78	9	42	42	18	97	42	99	36	97	145	58	526	90	100	70	128	293	158	116	132	29	55	27	19
211	69	2877	All	0	0	0	0	154	608	286	0	206	48	0	0	0	0	486	0	0	0	0	0	0	0	0	0	0	0	0	0	0	0	0	0	0	0	0	0	150	939
218	117	2440	All	2	5	2	21	14	1	26	21	18	28	0	336	74	238	22	1	34	11	27	64	233	24	55	129	172	30	127	68	2	112	369	104	4	12	2	1	13	38
219	69	2420	All	0	0	0	0	80	724	164	0	108	32	0	0	0	0	303	0	0	0	0	0	0	0	0	0	0	0	0	0	0	0	0	0	0	0	0	0	191	818
223	121	2314	All	28	61	30	29	48	68	60	91	60	72	57	59	121	36	50	58	35	31	46	8	124	56	43	97	58	46	78	32	27	38	205	117	68	48	9	28	74	118
224	122	2297	All	0	60	35	69	8	1	4	43	4	12	0	42	113	128	3	0	70	65	7	268	61	22	50	370	30	62	97	47	64	130	88	107	118	58	12	33	8	8
226	124	2139	All	210	129	47	49	22	22	2	36	28	20	59	25	106	28	4	57	202	42	117	12	96	48	52	152	42	22	42	33	19	36	168	144	12	8	23	24	1	0
227	125	2083	All	98	159	118	63	12	4	2	262	4	8	170	30	175	40	4	162	84	103	294	0	25	0	13	84	2	0	33	15	0	30	43	40	2	2	0	0	1	1
229	126	2030	All	4	15	1	177	12	1	0	191	6	4	13	13	585	18	0	8	106	0	64	22	28	22	16	255	14	8	10	25	2	18	72	257	2	56	2	3	0	0
230	127	2007	All	40	34	6	29	60	92	104	34	40	60	45	33	73	52	39	51	28	15	72	22	68	16	36	70	42	98	57	46	55	44	190	100	60	72	14	50	31	29
231	41	1986	All	2	0	0	1	58	578	736	20	134	134	4	3	5	0	173	1	1	1	2	4	0	4	1	2	0	4	2	3	0	2	1	8	2	3	0	0	70	27
232	128	1960	All	110	26	14	93	22	61	34	105	42	40	109	24	208	46	16	147	48	28	59	18	44	12	31	96	8	12	43	39	29	36	91	69	30	35	6	4	67	58
237	132	1907	All	0	13	97	164	0	0	0	30	0	0	5	62	460	146	0	0	47	193	29	22	87	18	26	22	30	6	55	46	15	66	129	80	12	40	5	2	0	0
239	134	1871	All	26	37	11	31	30	58	68	13	30	42	33	32	69	46	22	30	26	17	45	28	57	8	60	108	22	146	69	37	92	62	109	76	74	99	17	36	55	50
240	135	1869	All	12	21	3	26	74	101	193	12	80	126	17	28	54	38	86	14	34	17	19	16	42	20	26	68	36	164	51	21	28	80	87	48	42	83	13	31	27	31
241	136	1780	All	40	23	23	50	20	16	8	72	20	36	74	21	131	58	3	47	27	9	143	22	92	20	65	160	40	76	53	47	8	62	141	123	8	18	18	4	1	1
244	139	1713	All	0	0	3	0	102	137	123	11	202	178	0	0	0	0	123	0	94	3	0	0	0	28	0	55	0	0	0	0	0	0	0	12	0	0	0	0	218	424
245	140	1675	All	0	0	0	290	26	11	57	0	6	16	0	2	787	0	24	0	53	0	0	0	1	0	0	0	0	0	0	0	0	0	1	0	0	0	0	0	99	302
247	142	1613	All	0	41	2	204	2	0	0	166	0	2	0	52	349	74	0	0	178	0	95	0	52	0	14	111	46	0	32	10	0	36	123	24	0	0	0	0	0	0
248	143	1607	All	16	10	1	50	8	14	20	17	22	38	12	17	86	20	15	30	25	10	47	20	51	28	65	264	18	86	80	50	25	88	73	122	68	65	13	12	8	13
249	144	1588	All	16	0	3	29	28	60	113	22	38	62	21	10	157	8	96	0	21	13	9	0	52	0	69	19	30	0	38	68	0	140	242	8	0	0	0	0	117	99
250	145	1568	All	34	16	11	24	48	105	78	64	70	86	40	5	98	26	60	30	20	0	66	14	49	12	21	63	16	44	24	14	25	14	79	79	20	31	4	2	112	64
255	149	1422	All	12	25	9	18	60	149	177	6	120	96	15	16	70	40	68	11	21	0	14	10	33	16	35	28	16	128	36	24	0	16	66	29	2	22	13	7	8	6
256	150	1416	All	10	11	7	34	44	40	24	95	34	42	27	11	107	28	28	14	34	0	61	12	69	36	25	76	20	38	30	19	30	14	86	99	36	60	7	11	51	46
257	151	1396	All	0	77	5	150	2	2	0	110	0	2	0	24	515	68	0	0	116	4	11	0	70	0	8	55	24	0	7	10	0	2	127	7	0	0	0	0	0	0
260	153	1340	All	0	50	8	152	8	2	0	108	4	4	11	50	251	48	0	0	115	27	93	2	37	2	20	108	22	0	31	21	0	34	92	38	0	1	0	0	0	1
261	154	1340	All	2	3	1	6	112	133	251	20	88	98	12	1	64	6	92	24	22	2	19	6	14	8	3	38	0	18	11	8	38	4	24	62	12	22	0	2	47	67
263	156	1281	All	8	10	1	16	60	47	74	98	28	62	5	1	133	12	88	11	11	3	43	2	14	4	6	16	22	2	3	3	13	8	24	14	2	16	1	2	308	110
267	161	1227	All	26	14	8	17	38	23	12	29	52	62	43	19	65	22	4	84	31	12	73	18	54	20	18	35	20	50	26	23	22	16	77	54	32	64	10	15	12	27
268	162	1213	All	42	58	9	21	18	3	5	53	20	28	70	12	128	60	0	56	36	3	134	12	59	0	16	53	18	30	22	10	4	18	138	53	6	13	5	0	0	0
271	165	1124	All	8	6	2	26	12	2	0	2	14	20	6	30	55	36	0	2	20	6	20	40	54	14	29	64	18	234	64	31	10	54	89	71	34	33	16	1	1	0
272	166	1098	All	118	33	20	16	2	1	0	123	2	0	161	2	40	12	0	198	19	22	238	2	3	0	10	27	2	0	11	4	0	0	17	11	0	3	0	1	0	0
274	168	1068	All	0	0	0	9	50	65	60	15	50	92	2	2	7	4	28	16	12	7	3	0	13	26	19	25	0	82	25	4	44	4	21	59	126	75	0	29	51	43
276	146	1023	All	4	13	4	40	18	9	11	27	28	16	29	25	71	28	13	37	36	9	36	4	20	14	11	69	42	72	21	13	14	28	66	53	32	57	7	28	15	3
277	171	1018	All	0	12	5	62	4	9	6	83	8	12	3	16	193	30	1	0	47	5	5	22	62	10	15	60	18	26	23	20	15	22	97	64	12	28	15	4	1	3
279	173	1003	All	0	0	0	0	28	38	11	0	36	38	0	1	0	0	2	0	0	0	0	64	59	30	29	1	50	44	52	20	75	0	104	14	142	106	12	44	2	1
281	175	970	All	0	15	5	38	10	5	1	5	8	20	1	18	55	28	4	0	33	12	2	76	76	16	34	50	50	0	58	49	0	106	101	70	6	0	15	2	1	0
283	177	946	All	12	9	4	5	34	87	68	5	38	42	7	8	15	22	30	16	8	1	14	14	53	4	35	33	16	146	13	29	1	12	67	39	2	32	15	5	3	2
285	180	923	All	0	0	0	0	88	105	23	0	108	118	0	0	2	2	7	10	0	0	0	22	51	40	22	0	6	58	15	19	19	2	72	56	10	43	11	9	3	2
286	181	922	All	0	0	41	59	6	0	0	35	4	6	0	29	124	30	0	0	23	154	165	2	12	0	6	122	14	0	3	3	0	10	44	30	0	0	0	0	0	0
288	184	911	All	0	0	0	0	0	0	0	0	0	0	0	0	0	0	0	0	0	0	0	0	0	0	0	0	0	0	0	0	0	0	0	0	0	1	0	910	0	0
289	185	897	All	16	10	4	14	16	3	0	20	14	36	22	20	51	28	0	29	13	0	44	18	51	10	37	23	34	80	25	25	36	26	83	39	28	25	11	6	0	0
290	186	894	All	16	5	9	38	20	29	14	32	48	34	8	5	82	36	7	20	26	8	24	12	51	18	8	36	12	20	22	10	7	16	64	61	10	29	2	7	28	20
295	189	806	All	16	18	3	19	10	4	6	22	12	20	17	22	65	16	1	38	12	18	47	20	25	16	25	48	16	18	30	20	2	68	58	43	12	11	16	3	7	2
296	190	805	All	0	10	4	18	26	63	27	44	30	22	0	13	63	14	31	2	28	8	35	14	22	12	5	19	8	4	10	5	9	24	28	20	6	12	1	8	46	114
297	191	797	All	14	5	3	12	14	1	0	8	14	16	21	4	49	16	0	6	11	1	23	10	59	6	22	21	26	190	22	27	6	26	59	66	2	12	23	1	1	0
298	192	796	All	6	19	3	23	4	5	1	15	2	10	8	112	39	34	1	25	25	18	15	8	64	14	27	31	58	6	22	13	0	34	117	18	8	4	7	0	0	0
300	194	783	All	0	21	3	102	4	2	0	61	2	2	0	23	248	32	0	0	76	6	7	0	35	0	6	27	10	2	6	5	0	6	81	15	0	1	0	0	0	0
302	196	769	All	2	6	2	15	4	11	3	7	12	6	1	4	33	26	6	1	6	8	5	14	67	46	23	33	40	16	50	31	16	14	120	32	34	33	3	17	14	8
304	198	756	All	0	0	0	6	8	12	16	6	6	8	0	0	14	2	0	0	0	0	0	0	68	0	73	10	26	0	71	42	0	178	198	0	2	0	0	0	9	1
305	199	748	All	6	7	4	18	10	33	53	6	22	30	21	22	27	14	12	10	17	2	12	10	20	10	16	26	16	26	27	14	30	26	34	16	26	20	6	37	40	22
307	201	739	All	0	0	0	0	4	37	43	0	24	4	0	0	3	0	56	0	0	0	0	0	0	64	0	0	0	0	0	0	16	0	0	5	2	26	0	5	358	92
308	202	717	All	4	3	1	1	26	47	10	2	14	38	3	0	22	14	1	3	10	0	1	10	98	28	18	7	22	16	17	24	4	8	87	119	6	12	39	2	0	0
309	159	708	All	0	28	0	7	2	0	0	3	2	4	0	1	28	0	0	0	0	0	10	0	256	0	7	2	0	0	30	3	0	32	292	1	0	0	0	0	0	0
310	203	686	All	0	0	0	0	2	0	0	0	0	4	0	0	0	0	0	0	0	0	0	0	0	672	0	0	0	0	0	0	1	0	0	0	4	3	0	0	0	0
311	204	674	All	4	3	1	42	32	59	54	11	26	46	6	5	62	6	40	3	21	3	17	4	10	4	7	20	2	2	8	7	13	8	12	16	10	11	3	4	44	48
312	205	670	All	0	0	0	0	0	0	0	0	0	0	0	21	0	28	0	0	0	0	0	44	77	26	43	4	36	30	53	56	1	26	151	51	0	9	14	0	0	0
315	208	656	All	0	2	16	5	6	13	7	26	6	12	3	8	54	20	3	4	12	2	21	8	69	18	25	16	18	36	21	20	14	6	78	59	18	14	11	5	0	0
316	209	644	All	0	0	0	18	2	0	0	18	0	4	0	34	34	38	0	0	33	0	304	0	33	0	1	24	20	0	3	2	0	0	73	3	0	0	0	0	0	0
319	212	614	All	2	4	1	18	16	19	20	4	26	16	2	6	27	6	7	6	29	6	5	6	15	12	4	22	4	34	6	4	20	28	23	26	50	48	4	14	27	47
320	213	601	All	24	0	0	1	0	0	0	20	0	0	31	27	3	28	0	19	0	6	26	34	55	22	25	1	36	18	26	20	3	24	79	45	6	9	11	2	0	0
321	214	568	All	6	12	5	5	20	30	24	11	14	28	13	13	37	14	15	19	12	4	15	10	18	6	12	24	10	16	8	10	7	22	30	34	10	3	7	3	16	25
323	216	563	All	0	3	0	0	6	2	20	0	44	4	1	4	2	2	22	0	0	0	2	10	13	0	1	2	10	26	16	4	10	12	20	18	16	63	5	25	109	91
325	159	557	All	0	18	0	11	0	0	0	10	0	0	2	0	41	0	0	0	0	0	24	0	213	0	6	3	2	0	12	1	0	14	199	1	0	0	0	0	0	0
326	218	531	All	6	5	9	7	24	35	14	22	36	28	14	5	21	8	1	15	2	1	20	2	15	4	4	21	14	16	10	8	20	6	27	37	46	20	2	6	0	0
327	219	530	All	0	1	0	8	6	12	3	10	14	2	0	28	18	6	3	7	10	5	0	10	54	12	24	15	8	0	32	20	9	26	92	45	26	9	0	0	7	8
328	220	517	All	12	19	5	11	8	2	2	74	6	12	27	3	108	32	0	10	21	0	52	0	31	2	1	3	2	2	2	1	1	0	57	9	0	0	1	0	0	1
329	221	516	All	14	10	10	6	16	19	40	9	20	26	17	3	32	14	14	21	12	3	24	14	18	4	16	19	14	24	13	16	0	8	38	19	0	0	2	1	0	0
330	146	511	All	4	5	4	13	18	1	1	19	10	8	10	9	38	18	0	16	21	5	14	6	14	4	6	51	22	36	15	8	3	22	28	35	10	20	10	6	0	1
331	222	511	All	6	0	0	10	8	5	5	9	8	10	9	11	31	10	6	4	14	7	7	10	17	14	5	43	0	30	13	9	18	20	17	43	40	41	3	14	8	6
332	223	510	All	12	7	9	27	2	0	2	14	0	6	25	3	59	14	0	15	19	4	34	4	23	2	24	64	6	2	16	18	4	10	54	25	0	2	4	0	0	0
333	224	494	All	2	12	2	23	2	0	0	41	0	0	6	7	61	14	0	128	42	7	39	0	8	0	5	37	6	0	3	9	0	6	20	14	0	0	0	0	0	0
334	225	487	All	4	8	1	19	0	0	0	1	0	2	7	8	27	16	0	3	14	7	5	8	9	4	12	25	6	50	18	13	13	30	39	15	84	33	2	4	0	0
335	226	480	All	0	0	0	108	2	0	0	0	0	4	0	0	308	0	0	0	17	0	0	0	0	0	0	35	0	0	0	0	0	0	0	6	0	0	0	0	0	0
336	227	480	All	10	4	1	23	8	2	1	16	6	18	7	20	41	12	1	17	7	12	16	4	11	16	9	59	8	12	8	22	2	38	22	31	6	5	1	2	2	0
337	228	477	All	0	4	3	9	18	10	17	3	34	10	1	7	19	10	18	3	6	1	3	22	20	18	3	16	6	28	8	11	10	8	21	41	16	24	5	7	19	18
Total nuclear counts Top clusters				59618	46398	42468	50677	55226	91168	88242	85956	51672	63700	57397	56667	147697	63846	51408	79832	51341	50335	98877	41106	98502	58114	42050	82045	51658	52162	52784	41310	37967	51370	163032	103187	58046	91083	22512	39452	126130	122641
131	40	7135	All/organelle/plastid	138	51	90	65	170	532	241	131	86	208	147	72	348	186	119	120	49	42	344	48	118	160	165	263	38	134	147	182	67	66	468	703	54	232	62	126	426	537
150	40	5615	All/organelle/plastid	120	63	78	27	146	490	226	142	52	164	95	15	306	146	139	88	20	16	354	22	92	104	211	131	50	126	89	176	41	30	411	646	20	223	60	53	304	139
199	105	3497	All/organelle/plastid	98	42	70	18	70	223	133	87	58	114	70	16	205	72	61	63	24	8	194	24	69	80	116	109	34	104	58	84	37	30	255	396	6	130	29	20	194	96
201	107	3437	All/organelle/plastid	64	40	63	10	84	217	136	98	42	102	61	14	185	102	95	27	8	9	179	18	66	78	133	75	22	92	67	105	38	32	283	409	12	134	31	29	196	81
215	76	2687	All/organelle/plastid	42	18	52	8	68	186	100	50	18	94	60	12	179	68	54	51	17	9	160	22	57	52	102	78	14	62	43	78	16	20	200	362	8	66	19	21	130	91
228	76	2035	All/organelle/plastid	58	29	45	5	60	164	48	64	10	48	44	10	86	80	46	8	7	2	126	18	41	28	55	13	14	58	21	63	13	14	182	325	6	74	16	22	93	39
233	129	1957	All/organelle/plastid	28	21	43	6	58	136	64	50	14	46	28	8	114	58	63	25	8	2	131	4	56	32	60	36	38	56	36	61	17	10	155	267	4	50	16	17	102	37
251	40	1486	All/organelle/plastid	44	21	21	9	32	143	54	29	8	36	26	2	53	36	48	30	0	2	97	6	32	26	44	21	10	54	39	29	10	2	133	198	0	54	16	10	82	29
269	163	1174	All/organelle/plastid	36	4	33	6	10	109	40	32	16	32	8	6	59	34	32	16	5	0	88	8	25	22	39	17	12	30	23	36	9	14	93	136	0	39	8	7	55	35
270	164	1165	All/organelle/plastid	26	11	14	2	22	95	55	24	10	26	37	2	56	42	30	10	2	2	65	4	14	30	42	24	4	34	14	28	14	12	83	160	2	60	16	9	60	24
314	207	665	All/organelle/plastid	18	5	12	4	30	53	20	23	6	28	6	4	32	14	10	11	5	0	35	10	14	10	34	9	8	12	14	20	8	4	47	89	2	16	5	8	29	10
318	211	616	All/organelle/plastid	12	13	12	2	28	45	24	10	12	28	8	2	27	22	22	1	5	1	39	0	10	10	24	15	4	18	10	22	5	12	53	59	0	16	6	2	20	17
Total plastid counts Top clusters				684	318	533	162	778	2393	1141	740	332	926	590	163	1650	860	719	450	150	93	1812	184	594	632	1025	791	248	780	561	884	275	246	2363	3750	114	1094	284	324	1691	1135

## Sheet: Supplementary Table S3B 
Supplementary Table S3B. Repeat Explorer2 comparative analysis. Repeat content data for Top clusters (repeat families) of the evolutionary group Broad-leaved (BL).
			Numbers of Top clusters	336
			Number of analyzed reads of Top clusters	2841940
			Organeles and contamination reads of Top clusters	23261
			Total Nuclear reads reads of Top clusters	2818679
# cluster	# supercluster	Size	Automatic_annotation	Festuca africana_FF	Festuca amplissima_GG	Festuca caldasii_NN	Festuca durandoi_PP	Festuca lasto_ HH	Festuca mekiste_AM	Festuca molokaiensis_II	Festuca paniculata_QQ	Festuca parvigluma_JJ	Festuca pratensis_EE	Festuca scabra_AP	Festuca spectabilis_LL	Festuca superba_RR	Festuca triflora_MM	Lolium perenne_AL
256	121	1766	All/repeat/mobile_element/Class_I/LTR/Ty1_copia/Ale	22	34	129	75	102	42	69	146	82	151	119	60	128	124	483
2	1	40141	All/repeat/mobile_element/Class_I/LTR/Ty1_copia/Angela	2514	2183	5776	1522	3995	1749	1228	3995	1982	551	1184	2449	6433	3760	820
3	1	36188	All/repeat/mobile_element/Class_I/LTR/Ty1_copia/Angela	2354	1665	4034	1490	3599	1162	1477	3504	2138	1154	803	2140	4433	3638	2597
5	1	31504	All/repeat/mobile_element/Class_I/LTR/Ty1_copia/Angela	2236	1567	3098	1245	3196	1014	1003	3346	2152	1094	706	1778	2872	4032	2165
13	1	26489	All/repeat/mobile_element/Class_I/LTR/Ty1_copia/Angela	1698	1423	3672	397	3088	1401	513	2621	1778	991	1156	833	2040	3619	1259
21	1	24196	All/repeat/mobile_element/Class_I/LTR/Ty1_copia/Angela	2490	1747	2103	650	2523	1573	613	1850	904	404	1636	1001	2289	3390	1023
22	1	23927	All/repeat/mobile_element/Class_I/LTR/Ty1_copia/Angela	3678	1332	1364	325	1810	3313	904	895	1138	25	4449	489	1715	2450	40
31	1	21323	All/repeat/mobile_element/Class_I/LTR/Ty1_copia/Angela	2142	1448	1980	569	2447	1242	502	1777	834	361	1173	934	1785	2980	1149
32	1	21252	All/repeat/mobile_element/Class_I/LTR/Ty1_copia/Angela	1546	1384	2598	429	2243	1223	535	1893	1278	673	1208	858	1755	2678	951
34	1	20769	All/repeat/mobile_element/Class_I/LTR/Ty1_copia/Angela	1548	1192	2550	455	2467	871	477	1911	946	651	719	854	2035	2833	1260
39	1	19736	All/repeat/mobile_element/Class_I/LTR/Ty1_copia/Angela	2264	1350	1823	512	1957	1239	430	1571	726	351	1196	954	1731	2573	1059
53	1	17309	All/repeat/mobile_element/Class_I/LTR/Ty1_copia/Angela	1818	716	194	505	426	258	894	1641	2122	1407	141	931	185	2893	3178
56	1	16746	All/repeat/mobile_element/Class_I/LTR/Ty1_copia/Angela	1688	956	265	627	429	316	927	1429	1622	1023	201	830	406	2726	3301
64	1	14505	All/repeat/mobile_element/Class_I/LTR/Ty1_copia/Angela	1066	705	1942	206	1503	729	240	1445	1184	747	463	425	996	1866	988
66	34	14410	All/repeat/mobile_element/Class_I/LTR/Ty1_copia/Angela	0	0	13	996	2471	0	176	4313	1768	26	0	445	7	4182	13
67	1	14330	All/repeat/mobile_element/Class_I/LTR/Ty1_copia/Angela	782	997	2718	313	2189	656	90	1055	214	2	403	637	2985	1283	6
72	1	13302	All/repeat/mobile_element/Class_I/LTR/Ty1_copia/Angela	1424	752	1052	467	1367	704	438	1026	626	245	641	682	1364	1731	783
73	1	13292	All/repeat/mobile_element/Class_I/LTR/Ty1_copia/Angela	692	1272	1063	323	2054	1166	456	1120	282	11	1134	550	1055	2105	9
79	1	12698	All/repeat/mobile_element/Class_I/LTR/Ty1_copia/Angela	1132	804	1160	377	1564	537	397	1223	754	334	394	706	1144	1470	702
81	1	12442	All/repeat/mobile_element/Class_I/LTR/Ty1_copia/Angela	690	822	2032	312	1715	568	196	1063	336	27	395	595	2457	1210	24
95	1	11194	All/repeat/mobile_element/Class_I/LTR/Ty1_copia/Angela	1370	767	966	425	981	487	322	846	562	235	403	587	1118	1357	768
105	1	10611	All/repeat/mobile_element/Class_I/LTR/Ty1_copia/Angela	1916	551	468	132	490	1588	385	330	500	0	2444	154	885	766	2
117	1	9814	All/repeat/mobile_element/Class_I/LTR/Ty1_copia/Angela	638	498	1380	187	1229	421	161	990	552	374	348	338	857	1401	440
119	1	9674	All/repeat/mobile_element/Class_I/LTR/Ty1_copia/Angela	744	973	932	161	848	974	558	487	236	0	1042	382	1263	1074	0
122	1	9223	All/repeat/mobile_element/Class_I/LTR/Ty1_copia/Angela	1520	611	582	94	557	1411	245	228	392	2	1768	146	727	939	1
134	1	8527	All/repeat/mobile_element/Class_I/LTR/Ty1_copia/Angela	126	603	1880	185	196	0	101	1108	714	420	72	288	1073	1248	513
135	1	8428	All/repeat/mobile_element/Class_I/LTR/Ty1_copia/Angela	428	524	1669	155	1482	391	61	707	132	2	266	305	1358	947	1
155	1	6794	All/repeat/mobile_element/Class_I/LTR/Ty1_copia/Angela	338	737	623	177	838	549	425	497	116	1	593	298	709	890	3
162	1	6375	All/repeat/mobile_element/Class_I/LTR/Ty1_copia/Angela	742	398	581	240	690	248	137	635	252	127	197	367	591	900	270
170	55	5822	All/repeat/mobile_element/Class_I/LTR/Ty1_copia/Angela	420	197	156	164	855	657	106	383	132	5	1019	162	249	1310	7
175	1	5481	All/repeat/mobile_element/Class_I/LTR/Ty1_copia/Angela	790	101	75	40	1725	553	150	280	142	0	486	119	46	972	2
184	68	4917	All/repeat/mobile_element/Class_I/LTR/Ty1_copia/Angela	342	237	182	223	778	541	47	314	62	1	783	138	228	1041	0
257	55	1731	All/repeat/mobile_element/Class_I/LTR/Ty1_copia/Angela	62	188	128	204	269	124	36	173	60	0	119	50	133	182	3
270	134	1329	All/repeat/mobile_element/Class_I/LTR/Ty1_copia/Angela	122	58	58	32	291	171	2	118	20	1	156	14	14	272	0
284	151	1047	All/repeat/mobile_element/Class_I/LTR/Ty1_copia/Angela	90	55	42	11	192	162	4	86	8	0	123	8	14	252	0
288	153	1014	All/repeat/mobile_element/Class_I/LTR/Ty1_copia/Angela	58	42	27	56	143	114	3	80	26	0	140	33	49	242	1
295	158	908	All/repeat/mobile_element/Class_I/LTR/Ty1_copia/Angela	0	2	6	134	115	0	40	311	58	1	0	145	2	89	5
198	78	4063	All/repeat/mobile_element/Class_I/LTR/Ty1_copia/Ikeros	72	180	130	153	383	219	182	602	508	106	573	131	92	480	252
143	51	8039	All/repeat/mobile_element/Class_I/LTR/Ty1_copia/Ivana	278	561	593	71	324	295	2515	134	190	10	647	159	1957	287	18
18	6	24402	All/repeat/mobile_element/Class_I/LTR/Ty1_copia/SIRE	392	1366	469	2022	2257	486	4314	5836	2126	423	358	1349	638	1601	765
26	6	22298	All/repeat/mobile_element/Class_I/LTR/Ty1_copia/SIRE	658	1643	587	1649	2074	718	1667	4828	2116	721	759	1383	684	1814	997
33	6	20805	All/repeat/mobile_element/Class_I/LTR/Ty1_copia/SIRE	576	1677	545	1498	2265	703	1346	4695	1868	537	700	1286	503	1674	932
35	6	20614	All/repeat/mobile_element/Class_I/LTR/Ty1_copia/SIRE	634	1110	460	1550	1764	765	2657	3939	2270	315	721	1318	797	1669	645
68	6	14271	All/repeat/mobile_element/Class_I/LTR/Ty1_copia/SIRE	442	1033	394	1022	1224	572	1078	2952	1380	439	602	796	450	1195	692
99	6	10938	All/repeat/mobile_element/Class_I/LTR/Ty1_copia/SIRE	264	858	293	804	1170	371	646	2495	1022	244	352	771	277	1030	341
192	73	4258	All/repeat/mobile_element/Class_I/LTR/Ty1_copia/SIRE	154	303	187	231	298	294	150	611	220	339	271	276	184	264	476
28	29	21667	All/repeat/mobile_element/Class_I/LTR/Ty1_copia/TAR	764	1820	1070	1163	2264	1024	603	3097	1188	807	1608	1746	1191	1806	1516
194	75	4154	All/repeat/mobile_element/Class_I/LTR/Ty1_copia/Tork	52	584	161	148	243	66	78	432	526	154	100	357	169	674	410
262	123	1563	All/repeat/mobile_element/Class_I/LTR/Ty1_copia/Tork	54	74	22	101	139	100	108	268	142	2	236	130	28	144	15
16	13	25180	All/repeat/mobile_element/Class_I/LTR/Ty3_gypsy/chromovirus/CRM	810	1100	117	1749	3280	1198	442	3860	680	1450	2795	1648	142	1964	3945
82	30	12366	All/repeat/mobile_element/Class_I/LTR/Ty3_gypsy/chromovirus/CRM	148	262	144	366	168	152	486	1228	1188	3448	102	1608	188	692	2186
106	13	10507	All/repeat/mobile_element/Class_I/LTR/Ty3_gypsy/chromovirus/CRM	296	455	39	817	1294	491	213	1699	244	639	1335	743	41	813	1388
116	13	9861	All/repeat/mobile_element/Class_I/LTR/Ty3_gypsy/chromovirus/CRM	316	583	44	718	1238	503	146	1816	258	662	943	607	19	1045	963
121	13	9405	All/repeat/mobile_element/Class_I/LTR/Ty3_gypsy/chromovirus/CRM	270	431	37	804	1183	497	205	1558	288	548	957	607	35	688	1297
211	30	3423	All/repeat/mobile_element/Class_I/LTR/Ty3_gypsy/chromovirus/CRM	160	213	146	208	47	84	8	553	434	431	32	59	175	557	316
223	30	3016	All/repeat/mobile_element/Class_I/LTR/Ty3_gypsy/chromovirus/CRM	110	145	121	134	17	64	21	474	554	418	32	51	150	488	237
235	30	2719	All/repeat/mobile_element/Class_I/LTR/Ty3_gypsy/chromovirus/CRM	10	16	7	90	16	7	262	161	204	770	10	531	50	53	532
265	129	1389	All/repeat/mobile_element/Class_I/LTR/Ty3_gypsy/chromovirus/CRM	0	18	7	67	7	0	265	179	106	297	4	50	92	12	285
1	2	46436	All/repeat/mobile_element/Class_I/LTR/Ty3_gypsy/chromovirus/Tekay	3512	1121	2174	1543	2322	3925	1388	6056	2248	1951	7903	732	722	6740	4099
4	3	35487	All/repeat/mobile_element/Class_I/LTR/Ty3_gypsy/chromovirus/Tekay	4516	950	1155	511	5741	3437	160	1844	312	850	5868	1459	1448	6827	409
7	2	28177	All/repeat/mobile_element/Class_I/LTR/Ty3_gypsy/chromovirus/Tekay	5116	348	473	210	409	5834	2232	592	3350	2334	2329	116	382	570	3882
8	2	27973	All/repeat/mobile_element/Class_I/LTR/Ty3_gypsy/chromovirus/Tekay	3116	1333	1508	465	1070	2859	794	2278	2344	1705	3410	244	760	2427	3660
10	3	27071	All/repeat/mobile_element/Class_I/LTR/Ty3_gypsy/chromovirus/Tekay	2072	1361	1829	121	6863	1988	442	440	156	444	2067	1219	1084	6760	225
19	2	24354	All/repeat/mobile_element/Class_I/LTR/Ty3_gypsy/chromovirus/Tekay	918	872	2388	764	1039	956	109	3567	216	393	7133	263	732	4654	350
27	2	21936	All/repeat/mobile_element/Class_I/LTR/Ty3_gypsy/chromovirus/Tekay	2324	841	1164	731	1094	2069	1603	2690	980	501	3867	316	646	2620	490
43	3	19091	All/repeat/mobile_element/Class_I/LTR/Ty3_gypsy/chromovirus/Tekay	3334	601	753	62	2948	2258	103	156	76	182	3934	726	1036	2873	49
46	19	18717	All/repeat/mobile_element/Class_I/LTR/Ty3_gypsy/chromovirus/Tekay	268	621	83	1511	2395	523	376	4027	812	949	421	1269	75	1018	4369
49	3	18340	All/repeat/mobile_element/Class_I/LTR/Ty3_gypsy/chromovirus/Tekay	2204	792	1040	344	2439	1535	143	904	146	490	2798	1047	1390	2834	234
62	3	14791	All/repeat/mobile_element/Class_I/LTR/Ty3_gypsy/chromovirus/Tekay	2076	453	502	206	2118	1456	103	783	100	296	2641	858	799	2249	151
65	3	14435	All/repeat/mobile_element/Class_I/LTR/Ty3_gypsy/chromovirus/Tekay	1776	641	764	175	2101	1340	739	473	134	264	2461	549	933	1759	326
85	2	12157	All/repeat/mobile_element/Class_I/LTR/Ty3_gypsy/chromovirus/Tekay	2312	184	255	206	103	1620	13	783	772	925	2366	42	236	457	1883
114	3	10185	All/repeat/mobile_element/Class_I/LTR/Ty3_gypsy/chromovirus/Tekay	2690	118	194	130	1250	1320	21	419	46	208	2163	258	133	1149	86
118	3	9774	All/repeat/mobile_element/Class_I/LTR/Ty3_gypsy/chromovirus/Tekay	866	618	587	12	2798	594	492	123	50	231	857	542	378	1481	145
120	26	9434	All/repeat/mobile_element/Class_I/LTR/Ty3_gypsy/chromovirus/Tekay	64	97	15	1617	1130	193	197	3830	300	0	84	1308	15	577	7
124	3	9000	All/repeat/mobile_element/Class_I/LTR/Ty3_gypsy/chromovirus/Tekay	1374	436	636	29	1420	928	47	81	42	110	1287	423	725	1439	23
129	3	8679	All/repeat/mobile_element/Class_I/LTR/Ty3_gypsy/chromovirus/Tekay	214	300	321	386	1263	339	120	1013	112	512	736	702	472	1876	313
131	26	8618	All/repeat/mobile_element/Class_I/LTR/Ty3_gypsy/chromovirus/Tekay	24	61	7	1807	626	94	160	4039	242	0	37	1252	2	266	1
132	19	8614	All/repeat/mobile_element/Class_I/LTR/Ty3_gypsy/chromovirus/Tekay	124	306	56	712	992	184	114	1945	268	453	170	546	31	486	2227
159	60	6624	All/repeat/mobile_element/Class_I/LTR/Ty3_gypsy/chromovirus/Tekay	110	201	40	321	1024	196	49	1428	196	336	129	247	7	422	1918
177	26	5304	All/repeat/mobile_element/Class_I/LTR/Ty3_gypsy/chromovirus/Tekay	40	24	10	987	546	73	101	2663	120	1	37	445	4	253	0
183	2	5035	All/repeat/mobile_element/Class_I/LTR/Ty3_gypsy/chromovirus/Tekay	0	0	4	0	0	0	0	0	668	1333	0	0	2	0	3028
186	70	4580	All/repeat/mobile_element/Class_I/LTR/Ty3_gypsy/chromovirus/Tekay	28	245	257	29	1802	56	1068	109	32	84	60	64	340	127	279
187	2	4448	All/repeat/mobile_element/Class_I/LTR/Ty3_gypsy/chromovirus/Tekay	0	0	26	0	0	0	0	0	1030	1068	417	2	18	8	1879
188	19	4440	All/repeat/mobile_element/Class_I/LTR/Ty3_gypsy/chromovirus/Tekay	26	292	23	496	560	60	37	1739	198	60	40	388	9	145	367
241	19	2466	All/repeat/mobile_element/Class_I/LTR/Ty3_gypsy/chromovirus/Tekay	0	108	7	440	235	0	85	1110	106	0	0	326	3	46	0
251	117	2112	All/repeat/mobile_element/Class_I/LTR/Ty3_gypsy/chromovirus/Tekay	88	311	569	7	79	129	18	37	24	13	137	20	436	234	10
264	128	1499	All/repeat/mobile_element/Class_I/LTR/Ty3_gypsy/chromovirus/Tekay	0	0	0	0	11	0	1148	0	338	0	0	0	2	0	0
294	146	916	All/repeat/mobile_element/Class_I/LTR/Ty3_gypsy/chromovirus/Tekay	12	108	118	11	355	34	2	41	4	42	13	7	42	46	81
24	20	23195	All/repeat/mobile_element/Class_I/LTR/Ty3_gypsy/non-chromovirus/OTA/Athila	930	568	474	245	1967	1701	171	1614	532	798	3015	347	148	3103	7582
42	11	19339	All/repeat/mobile_element/Class_I/LTR/Ty3_gypsy/non-chromovirus/OTA/Athila	1116	752	615	671	2285	2171	745	1901	1122	410	2044	699	723	3730	355
48	17	18472	All/repeat/mobile_element/Class_I/LTR/Ty3_gypsy/non-chromovirus/OTA/Athila	1000	910	581	1056	1666	2090	649	3051	894	137	1509	1137	618	3046	128
54	4	17133	All/repeat/mobile_element/Class_I/LTR/Ty3_gypsy/non-chromovirus/OTA/Athila	0	0	0	41	112	3	0	53	6	2055	2	90	0	0	14771
55	17	17070	All/repeat/mobile_element/Class_I/LTR/Ty3_gypsy/non-chromovirus/OTA/Athila	886	863	535	980	1555	1998	515	3109	906	160	1278	930	365	2876	114
60	11	15602	All/repeat/mobile_element/Class_I/LTR/Ty3_gypsy/non-chromovirus/OTA/Athila	880	647	417	628	1647	1563	803	1981	1080	195	1753	774	331	2707	196
80	4	12458	All/repeat/mobile_element/Class_I/LTR/Ty3_gypsy/non-chromovirus/OTA/Athila	298	169	120	135	758	542	119	472	240	949	539	290	88	830	6909
83	11	12343	All/repeat/mobile_element/Class_I/LTR/Ty3_gypsy/non-chromovirus/OTA/Athila	782	496	399	276	1852	1407	169	1548	488	46	1485	369	193	2817	16
88	4	11911	All/repeat/mobile_element/Class_I/LTR/Ty3_gypsy/non-chromovirus/OTA/Athila	0	0	0	42	134	0	0	42	2	1461	1	133	1	0	10095
89	4	11630	All/repeat/mobile_element/Class_I/LTR/Ty3_gypsy/non-chromovirus/OTA/Athila	0	0	0	52	107	0	2	57	0	1430	0	184	1	0	9797
91	4	11514	All/repeat/mobile_element/Class_I/LTR/Ty3_gypsy/non-chromovirus/OTA/Athila	0	0	0	26	86	0	0	29	2	1184	0	51	1	0	10135
92	4	11425	All/repeat/mobile_element/Class_I/LTR/Ty3_gypsy/non-chromovirus/OTA/Athila	0	0	1	9	72	0	0	26	12	771	0	44	2	0	10488
94	4	11199	All/repeat/mobile_element/Class_I/LTR/Ty3_gypsy/non-chromovirus/OTA/Athila	0	0	0	20	172	0	0	20	0	1161	0	58	0	0	9768
96	4	11187	All/repeat/mobile_element/Class_I/LTR/Ty3_gypsy/non-chromovirus/OTA/Athila	2	0	1	29	0	0	0	4	0	796	0	0	1	0	10354
97	11	11095	All/repeat/mobile_element/Class_I/LTR/Ty3_gypsy/non-chromovirus/OTA/Athila	720	427	344	172	1640	1297	215	1240	560	63	1303	243	126	2684	61
104	11	10628	All/repeat/mobile_element/Class_I/LTR/Ty3_gypsy/non-chromovirus/OTA/Athila	646	412	280	408	1310	975	408	1278	604	114	1223	430	289	2117	134
111	4	10236	All/repeat/mobile_element/Class_I/LTR/Ty3_gypsy/non-chromovirus/OTA/Athila	0	0	0	24	50	1	0	22	0	623	0	39	0	0	9477
136	33	8374	All/repeat/mobile_element/Class_I/LTR/Ty3_gypsy/non-chromovirus/OTA/Athila	4	0	0	0	1	5	0	0	0	0	8364	0	0	0	0
138	17	8320	All/repeat/mobile_element/Class_I/LTR/Ty3_gypsy/non-chromovirus/OTA/Athila	480	440	263	472	792	923	233	1372	444	46	703	470	215	1429	38
154	33	6917	All/repeat/mobile_element/Class_I/LTR/Ty3_gypsy/non-chromovirus/OTA/Athila	0	0	0	0	1	4	0	0	0	0	6912	0	0	0	0
164	20	6291	All/repeat/mobile_element/Class_I/LTR/Ty3_gypsy/non-chromovirus/OTA/Athila	0	0	0	38	51	0	1	37	0	454	0	49	0	0	5661
167	4	5994	All/repeat/mobile_element/Class_I/LTR/Ty3_gypsy/non-chromovirus/OTA/Athila	68	35	20	24	282	129	14	75	46	674	86	29	8	221	4283
169	4	5881	All/repeat/mobile_element/Class_I/LTR/Ty3_gypsy/non-chromovirus/OTA/Athila	0	0	0	16	75	84	0	25	4	322	0	13	0	1	5341
172	4	5773	All/repeat/mobile_element/Class_I/LTR/Ty3_gypsy/non-chromovirus/OTA/Athila	0	0	0	13	0	1	0	12	0	538	0	0	0	0	5209
185	69	4815	All/repeat/mobile_element/Class_I/LTR/Ty3_gypsy/non-chromovirus/OTA/Athila	336	211	162	232	481	643	91	761	204	31	419	216	100	904	24
232	11	2777	All/repeat/mobile_element/Class_I/LTR/Ty3_gypsy/non-chromovirus/OTA/Athila	242	71	79	20	511	362	12	188	86	13	273	27	35	850	8
285	4	1034	All/repeat/mobile_element/Class_I/LTR/Ty3_gypsy/non-chromovirus/OTA/Athila	76	39	31	0	225	130	4	59	18	0	117	5	7	323	0
306	170	710	All/repeat/mobile_element/Class_I/LTR/Ty3_gypsy/non-chromovirus/OTA/Athila	58	33	19	14	69	93	9	118	24	0	78	21	10	164	0
37	12	20387	All/repeat/mobile_element/Class_I/LTR/Ty3_gypsy/non-chromovirus/OTA/Tat/Ogre	8622	0	0	0	0	6469	0	0	0	0	5296	0	0	0	0
63	12	14784	All/repeat/mobile_element/Class_I/LTR/Ty3_gypsy/non-chromovirus/OTA/Tat/Ogre	6348	10	0	0	0	5002	0	0	0	0	3422	0	2	0	0
71	12	13687	All/repeat/mobile_element/Class_I/LTR/Ty3_gypsy/non-chromovirus/OTA/Tat/Ogre	6120	0	0	0	0	4302	0	0	0	0	3265	0	0	0	0
78	12	12865	All/repeat/mobile_element/Class_I/LTR/Ty3_gypsy/non-chromovirus/OTA/Tat/Ogre	5582	0	0	0	0	4182	0	0	0	0	3100	1	0	0	0
102	41	10740	All/repeat/mobile_element/Class_I/LTR/Ty3_gypsy/non-chromovirus/OTA/Tat/Ogre	304	305	389	470	745	651	3208	1271	770	43	455	578	144	1370	37
130	32	8676	All/repeat/mobile_element/Class_I/LTR/Ty3_gypsy/non-chromovirus/OTA/Tat/Ogre	0	0	7	214	0	0	0	68	0	701	0	0	40	0	7646
152	12	6997	All/repeat/mobile_element/Class_I/LTR/Ty3_gypsy/non-chromovirus/OTA/Tat/Ogre	3304	1	0	0	0	2358	0	0	0	0	1334	0	0	0	0
156	32	6769	All/repeat/mobile_element/Class_I/LTR/Ty3_gypsy/non-chromovirus/OTA/Tat/Ogre	0	0	11	387	0	0	3	124	0	856	0	0	129	0	5259
6	9	29649	All/repeat/mobile_element/Class_I/LTR/Ty3_gypsy/non-chromovirus/OTA/Tat/Retand	0	686	143	2240	2656	0	3252	5117	3910	2563	1105	2150	845	1789	3193
9	8	27123	All/repeat/mobile_element/Class_I/LTR/Ty3_gypsy/non-chromovirus/OTA/Tat/Retand	20	2882	2015	2287	951	253	2452	6098	2844	568	41	1651	3254	821	986
11	10	26820	All/repeat/mobile_element/Class_I/LTR/Ty3_gypsy/non-chromovirus/OTA/Tat/Retand	476	986	575	2110	1771	685	2310	5130	2020	2064	364	1621	1604	3338	1766
17	9	24741	All/repeat/mobile_element/Class_I/LTR/Ty3_gypsy/non-chromovirus/OTA/Tat/Retand	6	259	6	2706	3441	12	923	6695	2140	1618	13	2484	63	2407	1968
20	15	24200	All/repeat/mobile_element/Class_I/LTR/Ty3_gypsy/non-chromovirus/OTA/Tat/Retand	690	417	1027	2251	1474	579	799	5715	1402	1	1164	1279	3347	4050	5
25	8	22907	All/repeat/mobile_element/Class_I/LTR/Ty3_gypsy/non-chromovirus/OTA/Tat/Retand	84	2125	1252	1908	999	282	2146	4384	2700	649	137	1512	3060	791	878
38	8	20138	All/repeat/mobile_element/Class_I/LTR/Ty3_gypsy/non-chromovirus/OTA/Tat/Retand	2	1714	1113	1553	417	131	2770	3274	3160	667	0	892	2906	336	1203
50	10	18059	All/repeat/mobile_element/Class_I/LTR/Ty3_gypsy/non-chromovirus/OTA/Tat/Retand	196	717	205	1251	728	294	2182	3401	894	2528	192	916	664	2111	1780
52	10	17866	All/repeat/mobile_element/Class_I/LTR/Ty3_gypsy/non-chromovirus/OTA/Tat/Retand	514	944	884	1398	1561	722	673	2905	1258	624	941	1434	2021	1272	715
76	15	12928	All/repeat/mobile_element/Class_I/LTR/Ty3_gypsy/non-chromovirus/OTA/Tat/Retand	710	453	720	1068	597	692	285	2572	772	3	1728	483	1823	1022	0
90	8	11540	All/repeat/mobile_element/Class_I/LTR/Ty3_gypsy/non-chromovirus/OTA/Tat/Retand	212	578	244	1444	1687	412	382	2803	500	4	317	1229	299	1425	4
93	9	11346	All/repeat/mobile_element/Class_I/LTR/Ty3_gypsy/non-chromovirus/OTA/Tat/Retand	0	91	42	851	1575	0	486	2148	1678	64	2081	934	212	1169	15
101	9	10829	All/repeat/mobile_element/Class_I/LTR/Ty3_gypsy/non-chromovirus/OTA/Tat/Retand	0	150	182	817	423	0	5091	1730	316	209	2	415	753	446	295
123	9	9053	All/repeat/mobile_element/Class_I/LTR/Ty3_gypsy/non-chromovirus/OTA/Tat/Retand	2	375	0	505	1566	0	812	878	2496	1	0	1264	4	1145	5
125	46	8966	All/repeat/mobile_element/Class_I/LTR/Ty3_gypsy/non-chromovirus/OTA/Tat/Retand	0	0	0	0	0	2	0	0	0	4097	0	0	0	0	4867
139	15	8104	All/repeat/mobile_element/Class_I/LTR/Ty3_gypsy/non-chromovirus/OTA/Tat/Retand	18	0	232	1265	632	0	213	3023	166	0	0	661	805	1086	3
145	10	7934	All/repeat/mobile_element/Class_I/LTR/Ty3_gypsy/non-chromovirus/OTA/Tat/Retand	0	88	0	1369	542	0	264	2981	160	0	0	621	1	1908	0
149	54	7555	All/repeat/mobile_element/Class_I/LTR/Ty3_gypsy/non-chromovirus/OTA/Tat/Retand	550	240	477	404	213	546	86	1140	698	0	1584	137	1255	225	0
160	61	6602	All/repeat/mobile_element/Class_I/LTR/Ty3_gypsy/non-chromovirus/OTA/Tat/Retand	0	10	1	16	7	0	6	18	2	0	6533	1	7	0	1
163	10	6306	All/repeat/mobile_element/Class_I/LTR/Ty3_gypsy/non-chromovirus/OTA/Tat/Retand	314	300	366	208	525	585	181	635	162	408	0	366	1100	549	607
165	8	6050	All/repeat/mobile_element/Class_I/LTR/Ty3_gypsy/non-chromovirus/OTA/Tat/Retand	0	459	600	708	601	9	205	1171	172	0	11	517	1227	370	0
166	8	6016	All/repeat/mobile_element/Class_I/LTR/Ty3_gypsy/non-chromovirus/OTA/Tat/Retand	56	265	79	832	814	103	247	1605	330	0	108	691	224	660	2
174	63	5617	All/repeat/mobile_element/Class_I/LTR/Ty3_gypsy/non-chromovirus/OTA/Tat/Retand	0	0	0	1636	0	0	2	3929	8	0	0	42	0	0	0
200	79	3753	All/repeat/mobile_element/Class_I/LTR/Ty3_gypsy/non-chromovirus/OTA/Tat/Retand	22	167	279	351	400	40	186	644	452	22	185	288	520	139	58
214	10	3324	All/repeat/mobile_element/Class_I/LTR/Ty3_gypsy/non-chromovirus/OTA/Tat/Retand	0	209	1	69	9	0	2342	279	210	158	0	25	2	0	20
230	100	2877	All/repeat/mobile_element/Class_I/LTR/Ty3_gypsy/non-chromovirus/OTA/Tat/Retand	0	0	0	0	0	0	0	0	0	0	2877	0	0	0	0
244	110	2335	All/repeat/mobile_element/Class_I/LTR/Ty3_gypsy/non-chromovirus/OTA/Tat/Retand	0	12	26	194	151	0	1107	363	106	2	0	143	58	172	1
245	111	2328	All/repeat/mobile_element/Class_I/LTR/Ty3_gypsy/non-chromovirus/OTA/Tat/Retand	0	0	0	0	0	1	0	2	0	1247	0	0	0	0	1078
305	169	768	All/repeat/mobile_element/Class_I/LTR/Ty3_gypsy/non-chromovirus/OTA/Tat/Retand	30	19	3	64	93	33	12	137	16	0	219	39	10	93	0
312	177	663	All/repeat/mobile_element/Class_I/LTR/Ty3_gypsy/non-chromovirus/OTA/Tat/Retand	14	29	2	96	20	10	62	195	64	0	29	101	8	33	0
29	5	21515	All/repeat/mobile_element/Class_II/Subclass_1/TIR/EnSpm_CACTA	1174	1094	237	1673	1360	1222	1872	3776	2192	833	1765	1709	640	797	1171
44	5	19018	All/repeat/mobile_element/Class_II/Subclass_1/TIR/EnSpm_CACTA	1244	877	561	1501	2242	1357	579	3571	796	396	1531	1156	711	1098	1398
45	5	18841	All/repeat/mobile_element/Class_II/Subclass_1/TIR/EnSpm_CACTA	856	884	213	995	1325	1053	1120	3391	1972	1263	1615	1366	419	878	1491
47	5	18659	All/repeat/mobile_element/Class_II/Subclass_1/TIR/EnSpm_CACTA	630	791	207	1200	1201	901	1630	3068	1876	1220	1110	1688	550	855	1732
59	24	15644	All/repeat/mobile_element/Class_II/Subclass_1/TIR/EnSpm_CACTA	822	764	509	1317	1824	974	645	2768	566	336	1312	1030	816	1084	877
87	5	12009	All/repeat/mobile_element/Class_II/Subclass_1/TIR/EnSpm_CACTA	246	574	129	1029	1076	371	1485	2715	1034	272	649	1055	404	633	337
127	24	8837	All/repeat/mobile_element/Class_II/Subclass_1/TIR/EnSpm_CACTA	522	426	290	648	1095	544	301	1506	306	189	762	529	504	658	557
140	5	8100	All/repeat/mobile_element/Class_II/Subclass_1/TIR/EnSpm_CACTA	336	393	87	549	525	419	540	1515	770	498	596	719	192	331	630
144	52	7994	All/repeat/mobile_element/Class_II/Subclass_1/TIR/EnSpm_CACTA	172	503	186	565	667	271	757	1075	654	412	642	727	323	334	706
150	5	7512	All/repeat/mobile_element/Class_II/Subclass_1/TIR/EnSpm_CACTA	330	348	122	475	587	403	460	1327	748	488	468	612	185	294	665
161	5	6435	All/repeat/mobile_element/Class_II/Subclass_1/TIR/EnSpm_CACTA	8	159	153	577	582	2	652	1576	402	514	387	659	92	193	479
176	64	5475	All/repeat/mobile_element/Class_II/Subclass_1/TIR/EnSpm_CACTA	292	271	83	306	333	420	208	661	300	251	461	257	126	590	916
180	5	5129	All/repeat/mobile_element/Class_II/Subclass_1/TIR/EnSpm_CACTA	0	116	23	397	416	0	230	654	526	726	353	253	38	116	1281
199	5	3839	All/repeat/mobile_element/Class_II/Subclass_1/TIR/EnSpm_CACTA	146	170	46	249	223	219	314	642	402	221	235	348	150	162	312
86	28	12039	All/repeat/mobile_element/Class_II/Subclass_1/TIR/MuDR_Mutator	1076	1148	482	541	598	816	1533	872	1038	132	1323	804	906	687	83
113	28	10210	All/repeat/mobile_element/Class_II/Subclass_1/TIR/MuDR_Mutator	1086	1011	382	458	486	619	1461	758	766	114	842	690	869	586	82
219	90	3120	All/repeat/mobile_element/Class_II/Subclass_1/TIR/MuDR_Mutator	36	83	76	288	380	39	63	694	110	218	47	251	134	350	351
260	125	1606	All/repeat/mobile_element/Class_II/Subclass_1/TIR/MuDR_Mutator	102	239	38	68	28	98	122	148	54	52	452	40	117	23	25
321	187	602	All/repeat/mobile_element/Class_II/Subclass_1/TIR/MuDR_Mutator	32	42	30	21	74	63	7	109	34	0	48	21	7	114	0
190	71	4406	All/repeat/mobile_element/Class_II/Subclass_1/TIR/PIF_Harbinger	92	110	60	329	182	84	173	620	190	381	136	259	94	203	1493
98	22	11080	All/repeat/rDNA/45S_rDNA	134	133	84	802	337	151	229	2373	510	574	696	492	277	802	3486
133	22	8574	All/repeat/rDNA/45S_rDNA	118	132	94	658	223	153	199	1678	406	486	479	362	229	562	2795
204	22	3540	All/repeat/rDNA/45S_rDNA	22	37	16	188	43	31	35	374	84	171	139	97	55	152	2096
209	22	3481	All/repeat/rDNA/45S_rDNA	70	74	67	318	154	343	63	879	150	0	617	219	197	330	0
236	103	2659	All/repeat/rDNA/5S_rDNA	108	54	14	206	172	81	83	345	132	103	204	513	78	196	370
61	27	15265	All/repeat/satellite	942	1804	326	443	1058	3028	474	829	922	8	2843	400	600	1578	10
107	43	10478	All/repeat/satellite	114	292	66	921	931	308	718	2677	1154	522	267	939	118	468	983
112	44	10218	All/repeat/satellite	370	341	130	323	302	491	487	888	614	792	534	415	213	668	3650
147	27	7808	All/repeat/satellite	0	356	32	189	261	0	2449	401	980	1257	3	511	167	15	1187
203	81	3583	All/repeat/satellite	272	341	79	164	182	887	46	576	150	0	178	130	31	545	2
208	84	3505	All/repeat/satellite	0	871	805	1	77	0	1	1	286	391	227	37	156	0	652
210	85	3457	All/repeat/satellite	74	836	10	0	0	380	1293	8	188	0	100	38	529	1	0
220	91	3082	All/repeat/satellite	868	105	0	4	0	52	0	4	2	0	686	1354	4	3	0
242	108	2360	All/repeat/satellite	0	275	175	31	477	0	58	64	122	128	39	74	748	0	169
261	126	1569	All/repeat/satellite	44	0	0	0	0	30	0	0	0	0	1495	0	0	0	0
268	132	1355	All/repeat/satellite	0	2	1	10	0	0	10	215	186	132	0	16	0	0	783
269	133	1335	All/repeat/satellite	2	0	1	3	8	7	1241	11	46	0	4	1	1	10	0
278	142	1178	All/repeat/satellite	0	15	4	89	17	0	257	149	102	233	0	43	27	2	240
290	155	1006	All/repeat/satellite	0	0	0	0	0	0	0	0	0	0	1006	0	0	0	0
297	160	870	All/repeat/satellite	2	41	1	41	12	7	32	110	42	241	16	152	0	5	168
301	165	824	All/repeat/satellite	28	0	0	0	0	118	0	0	0	0	678	0	0	0	0
307	171	704	All/repeat/satellite	0	0	22	0	0	1	0	0	0	0	1	0	680	0	0
308	172	701	All/repeat/satellite	0	574	57	0	0	0	2	6	4	0	0	0	58	0	0
310	174	692	All/repeat/satellite	286	0	0	0	0	0	0	0	0	0	406	0	0	0	0
319	185	613	All/repeat/satellite	0	0	0	0	2	1	0	2	0	470	1	0	0	1	136
333	201	459	All/repeat/satellite	230	0	0	0	0	229	0	0	0	0	0	0	0	0	0
335	203	450	All/repeat/satellite	4	20	16	15	96	32	5	118	48	0	17	27	4	48	0
100	40	10874	All/repeat/mobile_element/Class_I/LINE	352	684	106	513	691	666	550	1516	884	730	663	896	119	849	1655
181	67	5110	All/repeat/mobile_element/Class_I/LINE	110	109	37	403	624	210	97	1297	254	334	195	344	29	488	579
12	21	26675	All/repeat/mobile_element/Class_I/LTR	1812	2863	3287	288	1281	2947	252	882	530	451	3602	410	2376	5199	495
14	23	26063	All/repeat/mobile_element/Class_I/LTR	80	2385	1556	2202	722	260	3308	5038	3002	673	201	1249	3551	654	1182
15	14	25182	All/repeat/mobile_element/Class_I/LTR	362	767	540	2599	2207	492	2366	6366	2614	105	1770	1849	1163	1799	183
36	18	20418	All/repeat/mobile_element/Class_I/LTR	158	401	497	1633	1137	349	1806	4244	720	2017	290	1115	2003	1732	2316
51	14	17882	All/repeat/mobile_element/Class_I/LTR	20	436	33	1662	1898	12	901	4449	1824	1774	98	1319	122	1018	2316
77	31	12919	All/repeat/mobile_element/Class_I/LTR	0	13	25	1434	1813	0	507	3891	1604	38	1	907	17	2622	47
115	18	9876	All/repeat/mobile_element/Class_I/LTR	70	0	358	1248	651	25	299	3241	258	2	0	625	1240	1857	2
128	48	8764	All/repeat/mobile_element/Class_I/LTR	130	385	307	923	741	230	469	1727	586	23	694	785	556	1094	114
137	18	8349	All/repeat/mobile_element/Class_I/LTR	0	166	1	790	356	0	1078	2015	234	1240	0	397	3	1238	831
153	57	6920	All/repeat/mobile_element/Class_I/LTR	128	372	80	1098	369	205	508	2028	480	0	179	887	164	418	4
168	31	5916	All/repeat/mobile_element/Class_I/LTR	0	12	8	693	695	0	362	1598	852	10	0	474	21	1175	16
182	14	5094	All/repeat/mobile_element/Class_I/LTR	0	160	244	0	7	0	2405	1	4	0	1648	4	620	1	0
205	82	3528	All/repeat/mobile_element/Class_I/LTR	346	76	44	57	317	614	306	82	324	3	490	46	142	680	1
40	7	19732	All/repeat	556	1604	1082	1233	1300	1162	1549	2709	976	1075	1141	1342	1542	948	1513
57	7	16310	All/repeat	436	1450	1467	423	1843	662	2086	1649	1234	792	771	764	959	850	924
58	7	16116	All/repeat	558	1499	931	915	1398	716	1638	2216	1216	448	857	1051	991	951	731
70	7	13696	All/repeat	496	1305	885	807	1010	627	1378	1684	942	388	743	978	1135	636	682
84	7	12184	All/repeat	278	1535	1142	301	1271	405	1238	1426	944	583	642	477	504	625	813
108	7	10471	All/repeat	268	777	815	488	683	772	860	1463	504	560	505	597	910	662	607
109	36	10330	All/repeat	2	1	1	3	13	2	3	13	2	3939	1	0	0	2	6348
110	7	10319	All/repeat	218	963	773	408	907	427	1185	1234	692	489	561	569	690	545	658
146	35	7926	All/repeat	378	483	193	250	483	548	676	1049	1034	167	719	360	126	992	468
179	7	5168	All/repeat	84	474	468	117	592	146	743	493	356	319	256	231	223	302	364
189	7	4427	All/repeat	116	472	428	136	490	142	385	557	322	234	225	181	181	202	356
201	36	3633	All/repeat	66	82	25	111	59	125	71	185	82	844	102	106	51	116	1608
218	35	3238	All/repeat	154	134	47	174	180	211	145	479	244	114	249	206	75	360	466
221	35	3078	All/repeat	142	145	48	172	154	213	151	469	218	162	220	156	44	285	499
336	204	444	All/repeat	16	40	20	18	42	20	10	37	18	111	16	16	51	16	13
23	25	23863	All	1846	1899	588	1087	1958	2699	480	3458	976	219	2322	1355	484	4355	137
30	16	21490	All	0	103	52	250	2103	145	299	14078	0	59	576	231	369	2808	417
41	16	19727	All	18	1	4	4	2235	1	3	14453	2	3	0	4	2	2996	1
69	37	13792	All	786	575	292	453	760	1144	357	1608	934	1016	1038	469	203	1620	2537
74	38	13285	All	766	622	402	680	1315	1662	484	2299	650	46	1042	721	307	2240	49
75	39	13177	All	796	675	217	683	844	1158	726	1716	850	486	1142	753	322	1548	1261
103	42	10740	All	136	299	60	394	1793	295	109	2272	388	651	210	390	15	901	2827
126	47	8871	All	0	0	316	0	0	0	3824	0	3726	0	0	0	1005	0	0
141	49	8071	All	78	338	291	151	2012	131	1157	460	144	563	147	336	257	346	1660
142	50	8054	All	54	165	806	807	439	106	188	2330	648	0	64	222	1746	479	0
148	53	7696	All	622	641	638	83	461	877	37	326	64	62	1953	90	245	1507	90
151	56	7479	All	596	343	228	660	753	428	189	1375	230	110	778	564	432	387	406
157	58	6734	All	308	368	111	557	376	494	217	1865	468	11	345	474	125	994	21
158	59	6641	All	0	0	0	0	0	0	0	0	0	2719	0	0	0	0	3922
173	62	5655	All	276	283	192	198	276	325	144	828	348	694	314	249	68	632	828
178	66	5271	All	42	59	25	192	117	82	150	441	182	511	73	161	55	136	3045
191	72	4369	All	296	120	193	99	1024	387	30	397	70	1	381	77	70	1223	1
193	74	4249	All	196	174	94	376	305	439	184	936	302	3	328	347	105	455	5
195	76	4141	All	0	239	12	602	504	1	106	1948	236	5	0	422	3	58	5
197	77	4133	All	24	34	6	555	573	47	31	2160	96	0	21	357	0	229	0
202	80	3626	All	0	82	519	376	1	0	62	1051	344	0	0	64	1127	0	0
206	83	3519	All	96	263	162	193	304	188	150	545	166	281	213	216	131	211	400
212	86	3333	All	0	0	0	0	0	0	0	0	0	1917	0	0	0	0	1416
213	16	3324	All	290	132	60	322	2	121	364	4	382	71	562	287	367	1	359
215	87	3303	All	436	86	63	40	436	502	13	100	26	1	673	35	91	800	1
216	88	3293	All	38	119	12	38	187	18	322	96	316	351	282	43	59	67	1345
217	89	3273	All	166	123	68	331	180	307	177	792	200	1	275	280	70	297	6
222	92	3061	All	0	487	0	602	185	0	67	1268	58	0	0	267	0	127	0
224	93	3009	All	118	101	29	147	101	170	205	281	198	170	198	132	68	217	874
225	95	2940	All	132	55	145	112	314	270	55	244	42	226	0	78	538	232	497
226	96	2929	All	150	146	58	240	179	238	149	596	222	30	211	198	55	352	105
227	97	2912	All	80	170	127	207	228	142	242	480	156	118	208	216	163	176	199
229	99	2891	All	104	72	27	116	131	157	77	309	156	604	150	96	33	258	601
231	101	2805	All	0	2	0	33	123	0	0	47	0	1942	0	119	0	0	539
233	102	2773	All	0	0	0	0	0	0	297	0	2476	0	0	0	0	0	0
234	94	2742	All	150	99	76	230	280	245	74	518	152	16	234	149	67	445	7
237	104	2616	All	10	126	45	399	335	52	100	706	132	1	19	302	88	299	2
238	105	2610	All	562	0	0	0	0	472	0	0	0	0	1576	0	0	0	0
239	106	2534	All	18	13	14	134	31	8	864	275	828	0	11	67	60	211	0
240	107	2504	All	8	207	26	113	120	19	608	328	254	77	172	262	131	15	164
243	109	2350	All	116	157	61	140	160	213	103	398	206	45	220	129	44	289	69
246	112	2325	All	0	0	0	561	0	0	0	1506	0	1	0	256	0	0	1
247	113	2229	All	16	29	12	225	136	32	94	473	114	216	36	226	32	98	490
248	114	2226	All	120	88	21	157	109	161	74	379	104	121	169	126	46	198	353
249	115	2147	All	120	121	20	140	189	194	55	504	94	4	157	138	9	394	8
250	116	2139	All	128	23	17	106	193	273	55	380	48	216	0	146	59	185	310
253	118	1882	All	350	0	0	0	0	351	0	0	0	0	1181	0	0	0	0
254	119	1851	All	102	94	79	55	238	143	66	200	112	20	223	81	42	378	18
255	120	1811	All	80	100	25	161	93	125	61	497	154	21	105	102	27	232	28
258	122	1687	All	0	0	0	425	72	0	0	1125	0	0	0	64	0	0	1
259	124	1633	All	128	60	56	16	285	191	3	95	18	1	257	14	35	473	1
266	130	1388	All	34	29	6	122	255	60	26	324	56	37	63	88	11	199	78
267	131	1387	All	0	215	321	0	3	2	1	0	0	0	0	0	837	8	0
271	135	1289	All	60	44	30	125	108	119	56	225	74	1	124	84	61	176	2
272	136	1279	All	0	51	90	320	82	0	18	458	26	0	0	40	154	22	18
273	137	1244	All	0	0	0	0	18	0	0	0	0	342	0	232	0	0	652
274	138	1241	All	66	37	38	60	97	134	25	114	48	11	236	90	37	215	33
275	139	1204	All	10	32	24	94	79	83	174	149	102	46	106	55	44	42	164
276	140	1195	All	100	27	24	16	231	153	29	47	12	0	156	26	21	353	0
277	141	1194	All	36	61	14	103	111	65	36	297	88	21	79	92	12	167	12
279	144	1146	All	0	487	0	63	81	0	53	147	56	0	0	195	3	60	1
281	148	1073	All	6	31	7	151	172	12	36	445	56	3	0	112	13	27	2
282	149	1068	All	2	156	2	136	86	1	0	441	2	2	0	8	1	231	0
283	150	1049	All	0	349	422	0	0	0	0	0	0	0	0	0	278	0	0
286	147	1022	All	0	0	0	65	0	0	1	24	0	194	0	0	5	0	733
287	152	1015	All	16	12	2	34	160	28	3	198	22	207	66	78	9	70	110
291	143	988	All	0	34	12	187	27	3	72	374	74	0	2	166	30	7	0
292	156	975	All	0	0	0	0	0	0	0	0	0	0	975	0	0	0	0
293	157	935	All	0	0	0	0	0	0	0	0	0	123	0	0	0	0	812
296	159	874	All	52	63	14	45	44	71	38	149	86	26	66	69	16	102	33
298	161	852	All	34	94	6	96	21	52	27	252	66	2	61	109	10	22	0
299	162	834	All	28	35	73	15	15	156	23	22	10	0	0	7	442	8	0
300	163	833	All	18	40	19	114	107	25	18	179	42	4	47	76	48	94	2
302	166	801	All	0	0	0	0	0	0	0	0	0	189	0	0	0	0	612
303	167	795	All	12	3	0	7	7	5	1	19	2	23	8	8	3	13	684
304	168	784	All	0	0	0	0	0	0	0	0	0	0	784	0	0	0	0
309	173	699	All	60	21	14	45	51	91	25	125	20	1	89	57	29	71	0
313	178	663	All	0	0	0	0	0	0	0	0	0	0	0	0	0	663	0
314	179	658	All	0	0	0	0	116	0	0	0	542	0	0	0	0	0	0
315	180	647	All	12	116	150	0	2	38	52	0	60	0	0	4	187	26	0
316	164	625	All	26	29	8	36	35	38	27	129	46	40	41	56	10	46	58
318	184	618	All	20	18	13	42	138	28	15	133	16	0	37	47	11	100	0
320	186	603	All	0	0	0	0	0	0	0	0	0	93	0	0	0	0	510
322	188	558	All	28	6	1	14	248	34	1	39	4	0	43	9	0	130	1
323	189	552	All	0	137	162	0	0	0	0	0	0	0	0	0	253	0	0
324	190	528	All	18	30	15	19	36	67	20	88	40	29	53	35	11	61	6
325	191	525	All	20	19	4	41	9	17	28	63	28	174	25	33	8	15	41
326	192	508	All	38	42	18	33	57	39	22	92	34	0	33	30	2	67	1
327	195	498	All	14	20	14	34	61	26	6	143	32	11	23	25	8	62	19
328	196	496	All	52	10	9	5	48	90	42	7	38	0	60	1	17	117	0
329	197	492	All	82	23	20	10	48	69	0	7	0	0	100	2	38	93	0
330	198	488	All	6	35	56	33	81	8	12	48	12	0	43	46	87	20	1
331	199	474	All	16	22	8	43	37	25	16	106	18	1	42	52	10	72	6
332	200	466	All	34	19	7	26	28	58	19	69	22	3	66	34	15	63	3
334	202	453	All	0	8	0	50	0	0	0	157	0	0	232	6	0	0	0
Total nuclear counts Top clusters				161358	125577	116288	134253	230360	160243	143591	387922	159268	120262	225924	133405	140437	267226	312565
171	45	5797	All/organelle/plastid	290	208	246	144	329	255	187	885	412	407	364	104	85	849	1032
196	45	4140	All/organelle/plastid	314	162	228	62	247	205	41	682	282	313	189	55	11	745	604
207	65	3506	All/organelle/plastid	222	116	186	35	271	154	36	515	270	339	161	54	16	599	532
228	98	2905	All/organelle/plastid	196	63	174	29	221	148	43	477	250	268	98	27	10	477	424
252	65	1947	All/organelle/plastid	134	61	72	21	179	86	14	318	152	156	85	19	7	319	324
263	127	1561	All/organelle/plastid	106	57	93	6	101	57	4	233	122	130	47	26	15	315	249
280	145	1108	All/organelle/plastid	82	40	63	12	103	62	5	118	70	85	27	7	4	245	185
289	154	1009	All/organelle/plastid	66	44	42	10	69	82	16	143	68	77	69	12	11	157	143
311	176	669	All/organelle/plastid	42	25	36	11	60	29	10	82	54	38	43	8	4	132	95
317	183	619	All/organelle/plastid	34	31	38	11	46	25	6	85	56	35	26	6	4	123	93
Total plastid counts Top clusters				1486	807	1178	341	1626	1103	362	3538	1736	1848	1109	318	167	3961	3681

## Sheet: Supplementary Table S3C
Supplementary Table S3C. Repeat Explorer2 comparative analysis. Repeat content data for Top clusters (repeat families) of the evolutionary group Fine-leaved (FL).
			Numbers of Top clusters	308
			Number of analyzed reads of Top clusters	2245911
			Organeles and contamination reads of Top clusters	38127
			Total Nuclear reads reads of Top clusters	2207784
# cluster	# supercluster	Size	Automatic_annotation	Festuca abyssinica_AB	Festuca asplundii_AC	Festuca capillifolia_SS	Festuca chimborazensis_AD	Festuca eskia_ OO	Festuca fimbriata_AE	Festuca francoi_TT	Festuca gracillima_AF	Festuca holubii_AG	Festuca ovina_UU	Festuca pampeana_VV	Festuca procera_AH	Festuca pyrenaica_WW	Festuca pyrogea_XX	Festuca rubra_AN	Megalachne masafuerana_AJ	Vulpia ciliata_YY
218	139	1432	All/repeat/mobile_element/Class_I/LTR/Ty1_copia/Ale	46	71	76	42	112	14	152	46	37	112	28	116	217	62	217	24	60
239	159	947	All/repeat/mobile_element/Class_I/LTR/Ty1_copia/Ale	28	75	32	17	64	64	68	19	42	50	18	105	48	126	107	8	76
259	178	757	All/repeat/mobile_element/Class_I/LTR/Ty1_copia/Ale	20	39	26	12	28	60	38	27	23	40	22	74	52	102	91	19	84
274	179	635	All/repeat/mobile_element/Class_I/LTR/Ty1_copia/Ale	14	21	30	20	50	10	48	11	16	61	12	51	88	40	106	9	48
294	214	460	All/repeat/mobile_element/Class_I/LTR/Ty1_copia/Ale	8	25	14	5	42	6	50	18	14	55	2	39	77	14	67	6	18
3	1	32756	All/repeat/mobile_element/Class_I/LTR/Ty1_copia/Angela	2660	4541	442	2126	2489	4314	158	1074	1924	108	1490	8382	1620	136	152	120	1020
7	1	30651	All/repeat/mobile_element/Class_I/LTR/Ty1_copia/Angela	2162	4189	476	2347	2266	3276	464	1083	2129	280	830	7296	2126	190	354	199	984
11	1	28261	All/repeat/mobile_element/Class_I/LTR/Ty1_copia/Angela	2256	3396	400	1994	1956	3778	178	1016	1715	124	1560	6770	1358	292	201	107	1160
21	1	23314	All/repeat/mobile_element/Class_I/LTR/Ty1_copia/Angela	1314	3372	400	1682	1477	2114	484	779	1460	312	758	5733	1868	166	371	291	733
26	1	21373	All/repeat/mobile_element/Class_I/LTR/Ty1_copia/Angela	708	4083	330	1777	944	1936	284	722	1669	127	462	6332	1569	44	163	110	113
30	1	19765	All/repeat/mobile_element/Class_I/LTR/Ty1_copia/Angela	1166	3132	362	1486	1493	1790	362	752	1290	155	324	5144	1792	68	173	143	133
35	1	19263	All/repeat/mobile_element/Class_I/LTR/Ty1_copia/Angela	864	3354	356	1539	962	1700	316	573	1360	106	398	5711	1568	32	155	130	139
41	1	17371	All/repeat/mobile_element/Class_I/LTR/Ty1_copia/Angela	1316	2031	288	1097	1629	2260	280	607	966	260	302	3865	1041	102	234	284	809
48	1	15885	All/repeat/mobile_element/Class_I/LTR/Ty1_copia/Angela	986	1938	216	932	1590	2066	286	555	910	254	218	3525	1027	72	228	281	801
75	1	11054	All/repeat/mobile_element/Class_I/LTR/Ty1_copia/Angela	984	1517	182	773	749	1586	52	339	700	49	362	2724	595	26	78	63	275
76	1	11000	All/repeat/mobile_element/Class_I/LTR/Ty1_copia/Angela	444	801	474	380	330	312	1126	475	323	832	674	1222	1336	594	974	352	351
78	1	10868	All/repeat/mobile_element/Class_I/LTR/Ty1_copia/Angela	436	731	436	320	361	284	908	395	278	732	1116	1054	1134	978	973	367	365
117	39	6495	All/repeat/mobile_element/Class_I/LTR/Ty1_copia/Angela	56	841	140	174	1237	358	120	300	186	110	260	1412	597	188	151	283	82
120	39	6332	All/repeat/mobile_element/Class_I/LTR/Ty1_copia/Angela	204	932	114	141	839	318	108	212	119	125	168	1681	547	144	149	53	478
134	1	5668	All/repeat/mobile_element/Class_I/LTR/Ty1_copia/Angela	520	720	52	396	498	1072	16	176	309	35	64	1193	233	12	23	13	336
153	82	4135	All/repeat/mobile_element/Class_I/LTR/Ty1_copia/Angela	68	445	240	154	425	188	136	374	115	87	224	714	281	46	83	433	122
204	1	1859	All/repeat/mobile_element/Class_I/LTR/Ty1_copia/Angela	426	126	70	42	252	32	92	27	37	45	20	202	352	8	44	26	58
277	197	605	All/repeat/mobile_element/Class_I/LTR/Ty1_copia/Angela	14	47	32	23	28	2	56	42	19	39	50	83	53	42	46	16	13
95	53	8567	All/repeat/mobile_element/Class_I/LTR/Ty1_copia/Ikeros	56	1949	178	297	286	720	304	519	277	142	250	2583	638	80	215	5	68
178	105	2932	All/repeat/mobile_element/Class_I/LTR/Ty1_copia/Ivana	90	118	38	168	355	260	46	278	145	10	516	420	150	46	52	171	69
1	2	35839	All/repeat/mobile_element/Class_I/LTR/Ty1_copia/SIRE	508	4397	1946	1788	2952	2046	1944	1863	1620	670	1914	7536	3388	654	1677	272	664
10	2	28400	All/repeat/mobile_element/Class_I/LTR/Ty1_copia/SIRE	920	3016	1600	1130	2634	1566	2586	1640	1011	819	924	4459	3068	404	1508	360	755
17	2	24556	All/repeat/mobile_element/Class_I/LTR/Ty1_copia/SIRE	794	2538	1838	849	1435	1320	1694	1369	806	509	1466	4308	2977	808	1221	283	341
20	2	23721	All/repeat/mobile_element/Class_I/LTR/Ty1_copia/SIRE	870	2615	1210	1092	2351	1500	1772	1339	883	652	788	3714	2418	384	1195	320	618
22	2	23235	All/repeat/mobile_element/Class_I/LTR/Ty1_copia/SIRE	656	2332	994	942	2085	1306	1492	1575	1034	465	1808	4241	1626	766	1002	196	715
33	2	19359	All/repeat/mobile_element/Class_I/LTR/Ty1_copia/SIRE	744	1619	2320	697	722	790	1094	802	619	711	646	2508	3327	718	1494	319	229
43	2	16933	All/repeat/mobile_element/Class_I/LTR/Ty1_copia/SIRE	216	2453	898	824	996	908	992	950	883	343	546	3897	1732	152	861	118	164
58	2	13792	All/repeat/mobile_element/Class_I/LTR/Ty1_copia/SIRE	126	2167	784	760	412	760	756	617	819	174	672	3524	1446	88	492	71	124
66	2	12637	All/repeat/mobile_element/Class_I/LTR/Ty1_copia/SIRE	110	1885	618	660	489	696	686	687	680	210	600	2968	1333	236	564	67	148
68	2	11890	All/repeat/mobile_element/Class_I/LTR/Ty1_copia/SIRE	472	893	1328	389	226	340	706	465	269	499	550	1408	1887	684	1236	207	331
71	2	11598	All/repeat/mobile_element/Class_I/LTR/Ty1_copia/SIRE	420	1193	546	483	1319	752	1022	691	464	273	446	1855	1065	130	493	105	341
86	2	9427	All/repeat/mobile_element/Class_I/LTR/Ty1_copia/SIRE	164	1143	206	467	1308	634	296	535	483	144	568	1923	828	122	295	50	261
109	2	6966	All/repeat/mobile_element/Class_I/LTR/Ty1_copia/SIRE	372	513	952	311	94	196	330	360	231	222	336	853	1252	258	487	118	81
114	2	6717	All/repeat/mobile_element/Class_I/LTR/Ty1_copia/SIRE	70	977	324	336	431	340	346	365	387	104	226	1711	690	44	275	26	65
15	16	24931	All/repeat/mobile_element/Class_I/LTR/Ty1_copia/TAR	592	2137	808	1145	1544	2906	1102	1298	1074	658	1342	3508	1836	546	1318	2111	1006
145	77	4619	All/repeat/mobile_element/Class_I/LTR/Ty1_copia/Tork	110	529	200	360	180	414	282	130	376	147	178	755	302	98	193	79	286
303	188	428	All/repeat/mobile_element/Class_I/LTR/Ty1_copia/Tork	14	41	8	14	28	20	62	20	11	6	10	58	49	2	51	15	19
42	14	17082	All/repeat/mobile_element/Class_I/LTR/Ty3_gypsy/chromovirus/CRM	496	796	2358	798	477	538	562	504	520	339	344	1556	2335	198	985	3841	435
59	10	13705	All/repeat/mobile_element/Class_I/LTR/Ty3_gypsy/chromovirus/CRM	262	1547	162	689	1672	396	272	886	676	450	326	2920	1803	266	905	206	267
100	10	7864	All/repeat/mobile_element/Class_I/LTR/Ty3_gypsy/chromovirus/CRM	98	732	62	303	1009	188	142	449	343	219	218	1722	1488	148	507	82	154
103	10	7704	All/repeat/mobile_element/Class_I/LTR/Ty3_gypsy/chromovirus/CRM	172	773	90	302	1003	150	164	518	317	264	310	1601	1009	330	494	72	135
116	14	6505	All/repeat/mobile_element/Class_I/LTR/Ty3_gypsy/chromovirus/CRM	200	273	926	245	96	176	82	219	176	96	124	553	810	122	285	2047	75
126	10	5975	All/repeat/mobile_element/Class_I/LTR/Ty3_gypsy/chromovirus/CRM	106	640	66	239	927	126	80	431	218	162	196	1126	951	116	381	72	138
136	14	5518	All/repeat/mobile_element/Class_I/LTR/Ty3_gypsy/chromovirus/CRM	168	183	708	191	98	104	114	196	143	109	154	468	620	162	335	1658	107
170	96	3200	All/repeat/mobile_element/Class_I/LTR/Ty3_gypsy/chromovirus/CRM	142	203	278	116	134	174	134	159	90	113	168	483	297	158	366	84	101
171	97	3199	All/repeat/mobile_element/Class_I/LTR/Ty3_gypsy/chromovirus/CRM	36	61	246	66	372	28	356	55	54	89	114	152	442	104	395	73	556
214	136	1580	All/repeat/mobile_element/Class_I/LTR/Ty3_gypsy/chromovirus/CRM	14	33	186	32	161	12	176	28	26	27	58	81	149	82	178	32	305
298	218	451	All/repeat/mobile_element/Class_I/LTR/Ty3_gypsy/chromovirus/CRM	0	36	6	28	5	30	20	30	19	23	80	88	15	12	50	0	9
23	20	22304	All/repeat/mobile_element/Class_I/LTR/Ty3_gypsy/chromovirus/Tekay	1816	468	7962	214	3215	272	196	364	174	1193	120	808	1812	1294	1893	126	377
50	31	15318	All/repeat/mobile_element/Class_I/LTR/Ty3_gypsy/chromovirus/Tekay	984	958	1378	298	3067	304	278	379	260	147	298	1807	4106	54	708	117	175
85	17	9529	All/repeat/mobile_element/Class_I/LTR/Ty3_gypsy/chromovirus/Tekay	70	646	56	116	4352	188	234	166	119	222	186	911	1304	364	488	30	77
97	17	8096	All/repeat/mobile_element/Class_I/LTR/Ty3_gypsy/chromovirus/Tekay	34	355	46	89	4028	196	226	109	73	165	104	585	1380	208	403	19	76
139	17	5242	All/repeat/mobile_element/Class_I/LTR/Ty3_gypsy/chromovirus/Tekay	132	1023	2	128	298	516	36	182	108	66	352	2134	125	44	31	63	2
174	101	3118	All/repeat/mobile_element/Class_I/LTR/Ty3_gypsy/chromovirus/Tekay	92	438	118	134	307	346	56	99	136	119	60	597	270	26	145	45	130
192	116	2458	All/repeat/mobile_element/Class_I/LTR/Ty3_gypsy/chromovirus/Tekay	742	103	422	32	336	46	54	73	45	33	56	175	191	36	48	28	38
196	120	2325	All/repeat/mobile_element/Class_I/LTR/Ty3_gypsy/chromovirus/Tekay	90	318	102	97	211	188	46	124	87	90	24	423	163	24	94	34	210
203	17	1941	All/repeat/mobile_element/Class_I/LTR/Ty3_gypsy/chromovirus/Tekay	6	24	14	18	1172	8	34	21	17	32	24	37	401	46	81	2	4
248	168	873	All/repeat/mobile_element/Class_I/LTR/Ty3_gypsy/chromovirus/Tekay	28	82	24	17	124	38	12	35	23	50	22	126	84	14	119	13	62
25	9	21667	All/repeat/mobile_element/Class_I/LTR/Ty3_gypsy/non-chromovirus/OTA/Athila	610	2212	786	972	1624	782	2074	995	801	748	724	3478	2482	984	1567	470	358
27	4	21299	All/repeat/mobile_element/Class_I/LTR/Ty3_gypsy/non-chromovirus/OTA/Athila	956	2216	1526	895	951	788	1502	954	798	875	542	3389	2114	768	2205	357	463
32	4	19402	All/repeat/mobile_element/Class_I/LTR/Ty3_gypsy/non-chromovirus/OTA/Athila	172	433	4324	143	21	116	490	135	135	3179	34	472	550	482	6319	65	2332
39	9	17607	All/repeat/mobile_element/Class_I/LTR/Ty3_gypsy/non-chromovirus/OTA/Athila	446	1752	708	760	1671	576	1588	778	684	646	602	2776	2043	748	1195	312	322
40	4	17431	All/repeat/mobile_element/Class_I/LTR/Ty3_gypsy/non-chromovirus/OTA/Athila	628	1766	974	667	687	598	1758	777	585	448	484	2447	1765	654	2208	275	710
47	29	16010	All/repeat/mobile_element/Class_I/LTR/Ty3_gypsy/non-chromovirus/OTA/Athila	402	1505	1466	699	834	420	1438	592	671	808	266	2132	1916	210	1978	273	400
54	4	14706	All/repeat/mobile_element/Class_I/LTR/Ty3_gypsy/non-chromovirus/OTA/Athila	464	2080	826	669	399	550	1504	585	633	286	190	2576	1904	194	1303	333	210
72	4	11332	All/repeat/mobile_element/Class_I/LTR/Ty3_gypsy/non-chromovirus/OTA/Athila	18	6	2500	0	8	2	0	8	1	2059	0	6	62	618	3913	0	2131
81	4	10273	All/repeat/mobile_element/Class_I/LTR/Ty3_gypsy/non-chromovirus/OTA/Athila	470	1206	510	401	464	356	860	411	346	259	330	1686	1205	376	951	191	251
93	4	8755	All/repeat/mobile_element/Class_I/LTR/Ty3_gypsy/non-chromovirus/OTA/Athila	6	6	1900	0	5	4	0	3	0	1616	2	6	65	578	3139	0	1425
113	4	6754	All/repeat/mobile_element/Class_I/LTR/Ty3_gypsy/non-chromovirus/OTA/Athila	6	5	1420	0	4	0	0	2	0	1251	0	7	69	404	2513	0	1073
131	4	5849	All/repeat/mobile_element/Class_I/LTR/Ty3_gypsy/non-chromovirus/OTA/Athila	172	818	378	225	137	202	722	184	242	117	52	981	770	70	543	124	112
135	4	5646	All/repeat/mobile_element/Class_I/LTR/Ty3_gypsy/non-chromovirus/OTA/Athila	256	606	328	231	128	164	640	253	215	162	122	879	668	192	539	114	149
138	74	5404	All/repeat/mobile_element/Class_I/LTR/Ty3_gypsy/non-chromovirus/OTA/Athila	184	546	552	236	71	152	560	187	187	292	64	682	552	130	738	87	184
149	9	4258	All/repeat/mobile_element/Class_I/LTR/Ty3_gypsy/non-chromovirus/OTA/Athila	150	397	146	163	345	138	436	202	153	169	170	586	368	264	342	94	135
160	4	3626	All/repeat/mobile_element/Class_I/LTR/Ty3_gypsy/non-chromovirus/OTA/Athila	0	3	1086	0	1	2	0	0	0	719	0	0	51	110	1258	0	396
186	112	2622	All/repeat/mobile_element/Class_I/LTR/Ty3_gypsy/non-chromovirus/OTA/Athila	4	2	734	0	0	0	0	0	0	551	0	3	24	82	902	0	320
187	4	2606	All/repeat/mobile_element/Class_I/LTR/Ty3_gypsy/non-chromovirus/OTA/Athila	100	448	128	114	95	78	210	87	118	32	22	509	394	26	174	46	25
91	33	8941	All/repeat/mobile_element/Class_I/LTR/Ty3_gypsy/non-chromovirus/OTA/Tat/Ogre	0	2066	374	54	0	1386	0	1560	101	333	1084	1129	0	20	832	2	0
128	33	5918	All/repeat/mobile_element/Class_I/LTR/Ty3_gypsy/non-chromovirus/OTA/Tat/Ogre	3940	208	254	6	3	196	0	199	11	340	112	46	0	6	597	0	0
129	69	5888	All/repeat/mobile_element/Class_I/LTR/Ty3_gypsy/non-chromovirus/OTA/Tat/Ogre	1456	1150	36	47	17	224	48	459	68	16	284	1746	214	6	19	92	6
152	72	4175	All/repeat/mobile_element/Class_I/LTR/Ty3_gypsy/non-chromovirus/OTA/Tat/Ogre	102	263	146	143	512	108	382	138	143	78	160	486	839	140	282	54	199
184	110	2709	All/repeat/mobile_element/Class_I/LTR/Ty3_gypsy/non-chromovirus/OTA/Tat/Ogre	64	218	106	100	288	124	226	144	132	65	82	338	449	32	156	35	150
220	72	1395	All/repeat/mobile_element/Class_I/LTR/Ty3_gypsy/non-chromovirus/OTA/Tat/Ogre	28	107	44	50	182	36	110	49	52	19	20	204	277	36	98	10	73
2	7	32995	All/repeat/mobile_element/Class_I/LTR/Ty3_gypsy/non-chromovirus/OTA/Tat/Retand	1536	1540	1228	849	2413	784	938	1379	734	1211	1916	3330	2969	2236	1764	725	7443
4	5	32447	All/repeat/mobile_element/Class_I/LTR/Ty3_gypsy/non-chromovirus/OTA/Tat/Retand	1796	1972	1016	1016	2365	1844	944	2053	831	1048	3126	4502	2754	1930	1587	2786	877
5	5	31066	All/repeat/mobile_element/Class_I/LTR/Ty3_gypsy/non-chromovirus/OTA/Tat/Retand	1426	1497	1372	774	1953	1806	1114	1974	680	1008	2756	3517	2808	2382	1841	3012	1146
14	5	25602	All/repeat/mobile_element/Class_I/LTR/Ty3_gypsy/non-chromovirus/OTA/Tat/Retand	716	1315	1098	672	2137	1026	882	1368	585	1298	1730	3011	2395	2832	2035	933	1569
19	12	23788	All/repeat/mobile_element/Class_I/LTR/Ty3_gypsy/non-chromovirus/OTA/Tat/Retand	1514	996	1024	772	3824	566	858	1261	690	767	2450	2088	2087	1764	1320	454	1353
29	5	19892	All/repeat/mobile_element/Class_I/LTR/Ty3_gypsy/non-chromovirus/OTA/Tat/Retand	572	1298	448	934	844	1130	286	1355	897	449	2472	3706	1434	1644	628	1496	299
37	7	17972	All/repeat/mobile_element/Class_I/LTR/Ty3_gypsy/non-chromovirus/OTA/Tat/Retand	1046	1397	458	673	1264	596	198	911	613	216	1330	2380	2269	356	270	654	3341
38	5	17898	All/repeat/mobile_element/Class_I/LTR/Ty3_gypsy/non-chromovirus/OTA/Tat/Retand	702	958	548	623	1034	1012	316	1430	572	397	2696	2474	1188	1336	705	1639	268
70	44	11663	All/repeat/mobile_element/Class_I/LTR/Ty3_gypsy/non-chromovirus/OTA/Tat/Retand	4	626	1120	106	257	4	268	545	104	1053	8	1735	1204	1840	1507	1	1281
88	26	9351	All/repeat/mobile_element/Class_I/LTR/Ty3_gypsy/non-chromovirus/OTA/Tat/Retand	180	361	480	283	1976	304	394	303	236	365	610	958	868	1302	563	70	98
89	12	9175	All/repeat/mobile_element/Class_I/LTR/Ty3_gypsy/non-chromovirus/OTA/Tat/Retand	178	550	614	309	1333	224	328	520	301	278	732	1094	1012	526	504	262	410
94	26	8603	All/repeat/mobile_element/Class_I/LTR/Ty3_gypsy/non-chromovirus/OTA/Tat/Retand	152	397	282	222	2163	258	268	327	196	299	640	1067	787	956	464	65	60
154	83	4023	All/repeat/mobile_element/Class_I/LTR/Ty3_gypsy/non-chromovirus/OTA/Tat/Retand	0	144	362	17	132	0	108	144	32	336	0	453	409	738	527	0	621
179	98	2906	All/repeat/mobile_element/Class_I/LTR/Ty3_gypsy/non-chromovirus/OTA/Tat/Retand	262	357	136	160	5	162	108	258	176	4	174	631	331	18	31	93	0
190	114	2501	All/repeat/mobile_element/Class_I/LTR/Ty3_gypsy/non-chromovirus/OTA/Tat/Retand	102	119	126	77	53	66	220	96	73	152	58	297	93	514	315	32	108
193	117	2403	All/repeat/mobile_element/Class_I/LTR/Ty3_gypsy/non-chromovirus/OTA/Tat/Retand	106	144	36	73	728	86	66	121	77	45	54	322	357	38	64	47	39
207	129	1745	All/repeat/mobile_element/Class_I/LTR/Ty3_gypsy/non-chromovirus/OTA/Tat/Retand	0	188	2	93	540	62	0	139	63	0	96	383	177	2	0	0	0
224	143	1252	All/repeat/mobile_element/Class_I/LTR/Ty3_gypsy/non-chromovirus/OTA/Tat/Retand	106	169	40	86	11	72	24	102	72	2	74	292	146	2	8	45	1
243	164	905	All/repeat/mobile_element/Class_I/LTR/Ty3_gypsy/non-chromovirus/OTA/Tat/Retand	90	117	42	45	7	74	2	79	43	1	94	174	108	0	4	25	0
261	181	720	All/repeat/mobile_element/Class_I/LTR/Ty3_gypsy/non-chromovirus/OTA/Tat/Retand	26	31	90	34	38	10	38	51	36	31	76	97	21	78	55	7	1
268	189	678	All/repeat/mobile_element/Class_I/LTR/Ty3_gypsy/non-chromovirus/OTA/Tat/Retand	2	32	4	1	402	26	0	5	4	0	8	95	96	2	0	1	0
6	3	30882	All/repeat/mobile_element/Class_II/Subclass_1/TIR/EnSpm_CACTA	1384	3145	1714	1312	2009	1826	1208	1803	1167	872	2044	4903	2244	2296	1204	842	909
9	3	28832	All/repeat/mobile_element/Class_II/Subclass_1/TIR/EnSpm_CACTA	1280	3393	1608	1337	1716	1924	1104	1712	1214	739	1102	5215	2631	1188	1055	954	660
46	3	16624	All/repeat/mobile_element/Class_II/Subclass_1/TIR/EnSpm_CACTA	386	2447	396	1037	899	1086	272	1043	892	222	1368	4052	960	732	251	355	226
49	30	15763	All/repeat/mobile_element/Class_II/Subclass_1/TIR/EnSpm_CACTA	1146	1131	624	605	1747	672	518	882	581	645	698	2106	1677	1016	975	223	517
55	3	14565	All/repeat/mobile_element/Class_II/Subclass_1/TIR/EnSpm_CACTA	646	1469	858	600	979	982	604	962	548	454	554	2403	1207	678	672	429	520
60	3	13703	All/repeat/mobile_element/Class_II/Subclass_1/TIR/EnSpm_CACTA	638	1686	642	598	710	834	432	823	539	469	710	2504	1028	776	573	397	344
64	3	12904	All/repeat/mobile_element/Class_II/Subclass_1/TIR/EnSpm_CACTA	831	1774	616	590	740	1226	344	693	499	310	526	2493	977	374	420	283	208
73	27	11074	All/repeat/mobile_element/Class_II/Subclass_1/TIR/EnSpm_CACTA	700	877	588	465	797	374	776	686	356	373	392	1730	1134	898	546	84	298
80	3	10312	All/repeat/mobile_element/Class_II/Subclass_1/TIR/EnSpm_CACTA	451	1157	604	494	674	662	386	663	436	341	352	1730	902	332	478	359	291
105	3	7448	All/repeat/mobile_element/Class_II/Subclass_1/TIR/EnSpm_CACTA	82	282	156	127	160	72	1604	256	141	286	18	500	374	2456	509	19	406
125	27	6006	All/repeat/mobile_element/Class_II/Subclass_1/TIR/EnSpm_CACTA	338	437	240	223	260	178	366	503	167	175	358	1031	458	768	325	33	146
144	3	4947	All/repeat/mobile_element/Class_II/Subclass_1/TIR/EnSpm_CACTA	200	512	306	230	379	322	158	331	207	186	148	763	414	232	243	148	168
157	86	3912	All/repeat/mobile_element/Class_II/Subclass_1/TIR/EnSpm_CACTA	116	358	78	139	273	136	448	185	180	275	150	505	354	182	267	62	204
188	3	2552	All/repeat/mobile_element/Class_II/Subclass_1/TIR/EnSpm_CACTA	2	189	214	29	77	0	146	165	26	285	8	231	86	534	323	0	237
45	18	16768	All/repeat/mobile_element/Class_II/Subclass_1/TIR/MuDR_Mutator	1302	2501	120	862	872	1292	72	1291	774	118	2156	3835	571	262	185	184	371
101	18	7855	All/repeat/mobile_element/Class_II/Subclass_1/TIR/MuDR_Mutator	420	1064	76	341	346	530	54	699	294	91	1370	1552	257	296	170	88	207
219	140	1405	All/repeat/mobile_element/Class_II/Subclass_1/TIR/MuDR_Mutator	72	82	118	31	108	40	82	63	34	51	76	189	234	56	73	28	68
229	149	1099	All/repeat/mobile_element/Class_II/Subclass_1/TIR/MuDR_Mutator	48	137	34	33	69	30	144	61	32	47	32	159	134	22	84	9	24
273	194	639	All/repeat/mobile_element/Class_II/Subclass_1/TIR/MuDR_Mutator	16	50	6	36	79	18	146	36	37	15	24	66	75	6	14	15	0
197	121	2301	All/repeat/mobile_element/Class_II/Subclass_1/TIR/PIF_Harbinger	82	149	44	101	152	72	220	105	64	116	110	284	205	182	262	31	122
216	138	1452	All/repeat/mobile_element/Class_II/Subclass_1/TIR/PIF_Harbinger	52	276	2	150	0	102	0	109	124	0	118	429	0	88	2	0	0
260	180	752	All/repeat/mobile_element/Class_II/Subclass_1/TIR/PIF_Harbinger	26	47	24	25	111	22	30	48	25	18	30	150	103	16	43	14	20
51	21	15187	All/repeat/rDNA/45S_rDNA	516	168	1108	309	2400	316	580	729	389	580	1836	2081	1030	542	1450	379	774
112	21	6815	All/repeat/rDNA/45S_rDNA	168	61	390	71	943	118	214	247	115	264	1432	721	429	622	498	349	173
183	109	2713	All/repeat/rDNA/5S_rDNA	36	94	144	43	344	44	284	124	55	100	156	227	196	342	272	128	124
8	13	29989	All/repeat/satellite	2	12	2120	0	0	0	0	11317	0	1346	4	10	4188	7118	3689	0	183
13	15	25891	All/repeat/satellite	0	10308	0	2405	0	0	0	1	4793	0	0	8379	4	0	0	0	1
34	23	19337	All/repeat/satellite	746	964	488	618	800	944	600	1587	511	449	4794	1571	1103	2676	932	94	460
56	34	14090	All/repeat/satellite	0	102	272	57	35	0	384	158	13	296	16	184	233	9652	639	0	2049
57	35	13892	All/repeat/satellite	0	0	8054	0	2	0	0	0	0	0	0	0	5539	2	294	0	1
83	50	10203	All/repeat/satellite	94	159	34	138	16	44	628	138	121	538	30	609	269	6722	594	47	22
96	45	8330	All/repeat/satellite	374	350	362	283	428	114	476	317	260	89	946	917	1148	1826	249	57	134
102	56	7811	All/repeat/satellite	0	364	2	472	0	6	0	187	756	0	1834	3630	0	560	0	0	0
106	57	7270	All/repeat/satellite	0	1271	0	1378	0	0	0	43	1008	0	0	3570	0	0	0	0	0
108	59	6988	All/repeat/satellite	2	14	1162	6	2	0	0	16	1	1159	66	19	392	210	3825	0	114
122	65	6216	All/repeat/satellite	0	0	0	0	1	0	0	0	0	1386	0	0	0	0	4829	0	0
133	71	5708	All/repeat/satellite	188	283	324	59	144	0	858	114	171	98	8	440	1860	530	45	461	125
141	76	5190	All/repeat/satellite	0	50	0	49	0	3392	0	51	99	0	1312	193	0	36	8	0	0
146	78	4378	All/repeat/satellite	114	173	38	283	470	90	586	251	305	18	532	714	572	74	60	98	0
150	81	4211	All/repeat/satellite	0	317	0	468	0	0	0	0	2603	0	0	823	0	0	0	0	0
155	84	3944	All/repeat/satellite	1036	8	172	9	72	2	78	29	12	45	58	25	612	1456	90	0	240
156	85	3915	All/repeat/satellite	72	223	38	208	204	504	1130	195	193	52	112	414	260	104	87	109	10
159	88	3744	All/repeat/satellite	0	0	8	0	0	0	0	0	0	0	0	0	0	3736	0	0	0
172	45	3193	All/repeat/satellite	380	114	256	68	65	272	28	66	85	14	350	210	889	126	27	150	93
173	100	3131	All/repeat/satellite	78	168	44	83	101	36	430	89	96	72	68	333	503	702	147	55	126
180	106	2884	All/repeat/satellite	98	261	74	236	25	74	322	188	227	10	226	558	425	24	39	97	0
182	108	2804	All/repeat/satellite	0	0	2068	0	2	0	0	0	0	0	0	0	0	338	396	0	0
189	113	2522	All/repeat/satellite	46	178	22	170	82	182	522	142	183	25	124	401	235	74	60	76	0
191	115	2501	All/repeat/satellite	0	0	132	0	0	0	0	0	0	1065	0	0	673	12	618	0	1
199	123	2079	All/repeat/satellite	0	393	0	147	0	0	0	4	849	0	120	566	0	0	0	0	0
202	125	1984	All/repeat/satellite	80	194	6	282	0	104	0	349	247	0	2	667	1	0	0	52	0
206	128	1752	All/repeat/satellite	648	194	0	151	0	0	0	0	46	0	0	713	0	0	0	0	0
209	131	1738	All/repeat/satellite	0	0	0	0	0	1738	0	0	0	0	0	0	0	0	0	0	0
213	135	1640	All/repeat/satellite	0	0	0	0	0	0	0	0	0	21	0	0	0	1596	23	0	0
215	137	1506	All/repeat/satellite	28	126	16	115	53	56	234	107	104	6	80	288	192	12	22	67	0
223	144	1314	All/repeat/satellite	8	13	26	11	0	2	0	12	15	132	4	17	64	730	195	3	82
225	145	1215	All/repeat/satellite	0	20	0	21	0	10	1076	10	8	3	4	22	26	2	13	0	0
228	148	1103	All/repeat/satellite	0	0	104	0	25	0	22	0	0	53	0	0	720	2	177	0	0
245	166	890	All/repeat/satellite	16	47	12	25	9	16	394	22	22	12	46	121	82	12	20	32	2
251	171	842	All/repeat/satellite	0	0	0	0	0	0	0	0	0	156	0	0	0	0	686	0	0
253	173	806	All/repeat/satellite	806	0	0	0	0	0	0	0	0	0	0	0	0	0	0	0	0
267	187	699	All/repeat/satellite	4	16	2	12	0	6	74	14	22	45	14	16	14	302	130	9	19
275	195	634	All/repeat/satellite	634	0	0	0	0	0	0	0	0	0	0	0	0	0	0	0	0
278	198	601	All/repeat/satellite	0	3	0	3	0	2	0	561	8	4	0	10	0	10	0	0	0
282	202	551	All/repeat/satellite	374	0	0	0	0	0	0	0	0	122	0	0	0	0	55	0	0
302	222	444	All/repeat/satellite	442	0	0	0	0	0	0	0	0	0	2	0	0	0	0	0	0
175	102	3114	All/repeat/mobile_element/Class_I/LINE	72	295	110	130	455	106	172	145	142	146	70	433	422	62	258	41	55
18	11	24437	All/repeat/mobile_element/Class_I/LTR	2830	534	5984	234	3010	210	398	405	182	1704	208	984	2540	1728	2839	124	523
36	25	18976	All/repeat/mobile_element/Class_I/LTR	742	1236	474	564	2034	482	450	852	534	448	1044	1989	2438	640	726	470	3853
44	28	16795	All/repeat/mobile_element/Class_I/LTR	554	610	918	305	5471	224	64	398	317	32	372	1073	5049	34	1223	75	76
52	32	15012	All/repeat/mobile_element/Class_I/LTR	258	737	1128	514	1639	414	456	853	398	463	2080	1529	1319	1374	947	383	520
61	36	13406	All/repeat/mobile_element/Class_I/LTR	192	1585	318	329	1407	442	202	823	317	361	336	3482	1349	174	787	191	1111
79	48	10867	All/repeat/mobile_element/Class_I/LTR	362	955	336	346	1443	1046	140	371	310	507	246	1536	881	208	763	195	1222
82	49	10256	All/repeat/mobile_element/Class_I/LTR	98	970	760	338	866	764	426	537	335	355	498	1479	933	632	773	97	395
92	11	8871	All/repeat/mobile_element/Class_I/LTR	2330	423	1334	176	1068	156	286	191	152	110	134	681	1072	128	258	89	283
107	58	7248	All/repeat/mobile_element/Class_I/LTR	1254	307	64	315	1381	136	134	467	271	173	704	568	545	356	203	71	299
121	64	6226	All/repeat/mobile_element/Class_I/LTR	236	384	250	250	327	230	450	351	249	304	394	850	391	840	509	70	141
124	67	6043	All/repeat/mobile_element/Class_I/LTR	528	679	230	398	26	332	330	479	323	58	402	1246	612	90	102	186	22
200	99	2072	All/repeat/mobile_element/Class_I/LTR	4	139	2	151	735	66	10	165	104	3	194	317	173	4	3	2	0
231	99	1069	All/repeat/mobile_element/Class_I/LTR	0	63	4	83	327	48	0	79	49	0	130	200	83	2	1	0	0
16	6	24630	All/repeat	104	358	114	175	65	88	6326	159	179	4771	132	543	865	4568	3542	78	2563
24	6	22136	All/repeat	754	2301	322	1099	282	838	3172	1071	1011	1073	964	3538	2002	1184	1232	515	778
67	6	12320	All/repeat	458	1278	232	790	600	494	1220	717	748	390	524	2154	1398	312	465	379	161
140	75	5237	All/repeat	100	434	38	177	207	320	736	293	180	163	218	718	498	210	237	179	529
12	8	26095	All	0	0	0	0	0	0	0	0	0	0	0	0	0	0	26095	0	0
28	22	20138	All	608	1103	208	745	896	560	3018	928	661	2009	720	2236	1335	1436	1921	299	1455
31	8	19444	All	0	0	0	0	2	0	0	0	0	0	0	0	0	2	19440	0	0
53	24	14824	All	378	891	168	471	577	444	2748	580	458	1510	540	1687	1011	946	1394	251	770
62	37	13226	All	302	1500	182	476	660	838	278	1147	408	43	2120	3559	1058	134	95	420	6
63	38	13116	All	366	907	172	547	927	434	2958	632	462	555	604	1549	933	600	876	227	367
69	42	11828	All	334	912	236	418	548	410	2112	551	383	649	562	1567	895	592	924	184	551
74	46	11062	All	354	820	180	580	986	314	2802	608	443	190	458	1336	1136	260	391	195	9
77	47	10879	All	510	756	390	461	1247	234	650	560	460	617	444	1411	1222	644	839	172	262
84	19	10197	All	0	3086	0	72	2478	0	0	175	82	149	0	165	3496	0	242	40	212
87	19	9396	All	2	3153	0	0	2577	2	4	1	0	8	2	0	3631	6	7	1	2
90	52	9087	All	222	996	396	359	348	254	798	239	319	529	376	1379	1702	126	511	453	80
98	54	8080	All	4	0	1304	2	200	0	66	0	4	1261	0	4	3831	48	1319	0	37
99	55	8011	All	64	867	50	428	1439	288	254	518	431	533	260	1351	710	244	413	55	106
104	41	7688	All	230	1201	280	325	413	280	256	488	291	192	382	1478	837	312	313	161	249
110	60	6955	All	204	389	102	291	598	206	1694	360	302	176	374	820	632	270	348	112	77
111	61	6871	All	96	260	186	135	1859	158	228	197	159	277	452	744	897	824	289	40	70
118	62	6474	All	212	814	210	367	105	396	38	804	373	99	788	1376	264	224	162	196	46
119	63	6422	All	672	367	256	213	332	446	194	347	156	309	340	781	698	416	445	80	370
123	66	6171	All	0	616	0	510	59	494	0	789	372	0	1576	1724	15	16	0	0	0
127	68	5952	All	818	117	52	293	1632	54	114	431	301	139	658	191	538	286	126	29	173
130	70	5882	All	208	448	156	326	858	158	612	302	297	86	410	784	786	114	190	118	29
132	51	5805	All	176	595	134	369	1056	196	80	401	345	25	440	974	785	62	51	109	7
137	73	5490	All	144	280	90	119	19	108	888	162	96	310	148	446	315	716	1132	75	442
142	41	4978	All	126	969	86	236	206	386	98	224	211	65	334	1295	379	92	92	124	55
148	80	4296	All	86	168	80	235	1109	46	278	350	221	86	422	284	543	176	136	31	45
151	24	4198	All	130	155	60	131	140	82	584	147	88	402	270	366	204	648	455	20	316
158	87	3781	All	100	266	28	155	254	132	510	201	132	419	70	436	300	152	384	69	173
161	89	3578	All	134	525	56	116	289	400	140	329	114	8	258	864	252	26	45	18	4
162	90	3472	All	148	202	62	141	144	112	536	149	98	231	170	426	248	240	291	38	236
163	51	3471	All	156	286	106	197	699	132	36	244	168	22	390	485	380	50	45	69	6
164	91	3416	All	150	240	150	111	337	86	246	148	94	189	192	377	477	176	323	44	76
165	92	3378	All	94	257	62	136	226	82	530	173	127	147	216	431	302	208	218	43	126
166	19	3336	All	276	5	242	88	1	162	386	210	104	162	350	199	2	656	200	21	272
167	93	3256	All	98	246	52	151	241	108	284	163	103	251	184	406	226	250	259	51	183
168	94	3234	All	54	320	262	132	262	224	144	244	129	79	182	615	219	132	147	24	65
169	95	3229	All	398	120	1144	53	146	42	106	48	34	6	20	188	865	10	26	21	2
177	104	2940	All	0	0	0	1	0	0	8	2	0	12	0	0	0	18	15	0	2884
181	107	2838	All	0	1196	2	13	4	12	0	85	30	0	114	1382	0	0	0	0	0
194	118	2401	All	86	218	82	101	59	50	238	124	75	208	44	355	207	166	240	43	105
195	119	2352	All	92	238	32	70	72	196	54	104	72	66	184	842	113	116	64	19	18
201	124	2004	All	104	126	84	80	11	68	152	114	82	117	0	259	74	398	197	30	108
205	127	1857	All	50	155	64	72	324	50	72	93	54	72	84	228	243	94	123	40	39
208	130	1740	All	40	99	16	89	167	56	242	114	59	122	58	198	120	136	127	22	75
210	132	1733	All	38	193	42	73	145	158	78	145	57	55	74	258	245	48	84	18	22
211	133	1663	All	66	127	40	65	293	92	84	123	72	46	106	208	181	50	66	16	28
212	134	1657	All	24	115	28	33	212	182	176	81	34	53	92	182	115	100	137	22	71
217	126	1452	All	20	24	224	15	12	10	20	149	11	108	116	65	154	290	196	29	9
221	141	1386	All	126	161	24	78	112	112	8	114	65	2	198	202	149	2	6	27	0
222	142	1362	All	2	143	2	61	439	38	4	110	94	1	50	228	177	4	5	3	1
226	146	1117	All	50	110	54	67	98	42	50	40	34	45	36	198	135	42	73	27	16
227	147	1111	All	20	121	72	29	56	102	20	92	32	55	54	227	67	48	74	8	34
230	150	1092	All	52	98	0	118	0	400	0	32	119	0	88	181	4	0	0	0	0
232	151	1042	All	0	115	0	119	17	58	2	86	98	0	302	217	15	12	1	0	0
233	152	1033	All	38	81	10	33	39	32	356	52	43	6	24	164	79	8	43	18	7
234	153	1023	All	28	30	22	27	52	14	164	25	27	44	52	75	33	308	95	4	23
235	155	1004	All	24	115	78	36	108	54	52	53	45	16	18	159	135	16	63	7	25
236	156	998	All	30	126	4	97	91	68	0	105	65	1	140	183	35	6	21	3	23
237	157	970	All	0	26	54	38	31	0	110	43	13	86	0	53	104	204	127	0	81
238	158	966	All	34	87	54	28	72	40	54	44	53	46	24	127	95	60	103	11	34
240	161	940	All	78	118	42	57	0	44	26	84	50	9	68	199	99	24	12	30	0
241	162	938	All	24	32	12	20	0	24	144	38	15	45	28	70	28	302	120	14	22
242	163	929	All	0	75	0	46	185	146	0	110	46	3	132	109	63	14	0	0	0
244	165	894	All	76	134	32	56	11	56	10	54	51	7	56	198	73	2	13	39	26
246	154	885	All	36	39	24	26	13	22	94	38	20	71	60	79	63	134	108	18	40
247	167	885	All	32	89	12	95	140	38	14	52	43	0	30	125	182	6	4	23	0
249	169	848	All	0	0	34	0	23	0	30	121	0	109	0	0	169	204	158	0	0
250	170	846	All	0	17	0	396	0	0	0	3	345	0	4	78	0	2	0	1	0
252	172	811	All	44	44	12	29	46	36	210	49	37	1	58	111	42	22	51	11	8
254	174	804	All	0	1	202	0	0	0	0	0	0	168	0	2	0	0	429	2	0
255	175	790	All	6	140	12	26	113	44	8	43	27	4	38	217	82	10	0	20	0
256	176	779	All	0	1	0	0	0	778	0	0	0	0	0	0	0	0	0	0	0
257	160	767	All	12	51	22	38	34	8	134	28	23	32	20	102	79	48	80	17	39
258	177	762	All	2	175	2	56	62	42	12	40	72	0	22	248	25	0	1	0	3
262	182	715	All	16	105	8	34	97	42	80	46	18	16	12	128	55	16	21	13	8
264	184	706	All	16	45	20	40	22	16	122	35	16	29	16	86	50	80	74	10	29
265	185	704	All	0	47	38	27	80	6	70	46	21	51	4	61	83	60	70	0	40
266	186	702	All	16	66	12	30	19	22	102	34	27	13	38	107	97	28	62	11	18
269	190	654	All	6	70	28	24	71	20	28	42	35	22	30	101	86	24	48	11	8
270	191	650	All	8	42	6	25	35	6	126	32	35	46	22	74	45	38	54	8	48
271	192	642	All	18	44	12	34	84	20	42	39	26	6	90	74	73	18	30	21	11
272	193	640	All	14	48	178	16	1	18	6	19	18	0	116	74	81	2	0	49	0
276	196	627	All	0	61	0	31	218	30	0	47	30	0	54	97	59	0	0	0	0
279	199	596	All	16	92	8	34	18	44	52	20	36	21	24	124	57	20	27	1	2
280	200	577	All	14	18	16	11	35	16	70	11	15	37	22	32	40	74	123	4	39
281	201	555	All	10	92	0	34	78	20	28	50	18	3	44	116	47	4	8	2	1
284	204	543	All	14	66	12	20	13	12	60	88	20	21	10	74	52	16	42	9	14
285	205	540	All	0	0	68	0	0	0	0	2	0	89	0	0	72	172	121	0	16
286	206	505	All	12	65	8	24	39	18	82	33	25	7	24	85	55	4	20	3	1
287	207	502	All	0	0	0	0	117	0	2	0	0	53	0	0	56	120	147	0	7
288	208	500	All	12	16	22	11	43	2	42	11	9	38	26	36	62	86	62	2	20
289	209	497	All	26	71	2	28	94	14	14	88	21	9	8	48	59	0	7	8	0
291	211	480	All	10	12	16	7	145	10	0	4	9	2	12	21	191	0	39	0	2
292	212	466	All	16	30	10	20	45	12	42	35	25	17	32	32	39	62	39	7	3
293	213	461	All	0	0	0	0	217	0	0	4	0	15	0	0	65	116	44	0	0
295	215	459	All	0	0	110	0	0	0	0	2	0	108	0	0	8	26	127	0	78
296	216	457	All	12	27	2	16	26	20	62	24	11	21	42	49	33	42	34	7	29
297	217	455	All	12	36	10	37	98	26	2	36	22	0	12	71	88	0	3	2	0
299	219	451	All	20	8	10	12	1	8	26	30	5	35	30	29	26	104	94	5	8
300	220	450	All	32	24	24	15	30	16	22	24	7	10	42	77	56	12	16	6	37
301	221	448	All	42	45	14	12	3	12	56	27	12	16	20	59	34	44	39	5	8
304	224	413	All	8	36	2	18	31	14	36	23	6	11	30	64	47	22	36	16	13
305	225	410	All	34	30	6	6	24	2	0	27	17	0	188	46	28	0	0	2	0
306	126	406	All	6	10	100	4	10	6	8	11	7	0	64	31	132	0	3	14	0
307	226	400	All	0	119	0	7	5	0	0	7	4	8	12	211	6	2	19	0	0
308	227	395	All	0	0	0	0	0	0	90	0	0	68	0	0	0	36	172	0	29
Total nuclear counts Top clusters				88404	195742	117416	84810	163991	104792	109048	108155	82767	78316	106212	323249	208285	122440	184895	46648	82614
65	40	12700	All/organelle/plastid	352	916	198	510	846	406	1874	624	493	843	438	1607	1195	710	895	214	579
115	43	6648	All/organelle/plastid	128	240	326	472	421	92	378	309	438	109	134	1045	1671	62	561	110	152
143	43	4948	All/organelle/plastid	84	215	208	392	290	90	274	188	261	79	94	879	1247	54	374	85	134
147	79	4313	All/organelle/plastid	56	204	234	308	173	64	246	172	257	55	66	765	1243	20	311	78	61
176	103	2953	All/organelle/plastid	30	151	132	230	96	296	152	109	183	36	50	499	677	14	203	56	39
185	111	2692	All/organelle/plastid	32	129	118	217	111	36	154	108	204	49	48	452	723	18	192	59	42
198	122	2126	All/organelle/plastid	42	102	104	158	158	28	118	101	139	41	26	337	507	16	166	38	45
263	183	711	All/organelle/plastid	4	36	54	50	19	6	46	18	38	18	6	131	164	2	73	29	17
283	203	551	All/organelle/plastid	6	25	40	39	11	4	32	18	31	9	6	91	176	4	44	14	1
290	210	485	All/organelle/plastid	10	15	28	39	20	14	28	18	25	6	4	91	138	0	30	8	11
Total plastid counts Top clusters				744	2033	1442	2415	2145	1036	3302	1665	2069	1245	872	5897	7741	900	2849	691	1081

## Sheet: Supplementary Table S3D 
Supplementary Table S3D. Repeat Explorer2 comparative analysis. Repeat content data for Top clusters (repeat families) of the evolutionary group Schedonorus.
			Numbers of Top clusters	336
			Number of analyzed reads of Top clusters	1771749
			Organeles and contamination reads of Top clusters	22822
			Total Nuclear reads reads of Top clusters	1748927
# cluster	# supercluster	Size	Automatic_annotation	Festuca arundinacea_AX	Festuca atlantigena_AY	Festuca dracomontana_AQ	Festuca fenas_AA	Festuca fontqueri_BB	Festuca gigantea_AO	Festuca gudoschnikovii_AR	Festuca letourneuxiana_CC	Festuca mairei_DD	Festuca pratensis_EE	Festuca simensis_AS	Lolium canariense_AT	Lolium perenne_AL	Lolium persicum_AK	Lolium rigidum_AV	Lolium saxatile_AW	Mycropyropsys tuberosa_AU
162	76	2430	All/repeat/mobile_element/Class_I/LTR/Ty1_copia/Ale	72	103	93	54	38	116	62	54	30	109	82	264	282	284	250	275	262
219	124	765	All/repeat/mobile_element/Class_I/LTR/Ty1_copia/Ale	17	22	6	12	17	7	0	20	6	2	4	162	82	220	61	89	38
3	3	22815	All/repeat/mobile_element/Class_I/LTR/Ty1_copia/Angela	640	792	848	644	2082	1552	1055	608	790	945	748	2604	2261	3110	706	2026	1404
5	3	22158	All/repeat/mobile_element/Class_I/LTR/Ty1_copia/Angela	665	766	1027	698	2561	1730	937	630	932	1050	658	2246	2055	2605	534	1966	1098
14	3	18643	All/repeat/mobile_element/Class_I/LTR/Ty1_copia/Angela	2745760	855	750	410	1450	1154	857	434	636	645	566	2382	1455	2307	797	1739	1637
15	3	18258	All/repeat/mobile_element/Class_I/LTR/Ty1_copia/Angela	544	577	830	602	2241	1474	708	546	872	973	518	2028	1852	1865	370	1398	860
55	3	12137	All/repeat/mobile_element/Class_I/LTR/Ty1_copia/Angela	275	408	550	342	1502	762	382	332	414	508	472	1114	1484	1558	414	844	776
81	3	9448	All/repeat/mobile_element/Class_I/LTR/Ty1_copia/Angela	243	244	424	290	1294	671	361	282	414	418	354	780	1113	1105	309	792	354
86	3	9112	All/repeat/mobile_element/Class_I/LTR/Ty1_copia/Angela	243	267	426	394	1324	905	397	298	482	561	224	1010	698	735	129	722	297
92	3	8295	All/repeat/mobile_element/Class_I/LTR/Ty1_copia/Angela	186	183	390	370	1372	868	307	232	466	520	208	842	693	692	119	629	218
115	3	5886	All/repeat/mobile_element/Class_I/LTR/Ty1_copia/Angela	164	127	267	270	934	613	224	182	358	421	186	650	542	367	80	384	117
167	80	2284	All/repeat/mobile_element/Class_I/LTR/Ty1_copia/Ikeros	170	122	110	198	255	124	59	228	228	62	72	160	136	92	38	111	119
13	6	18824	All/repeat/mobile_element/Class_I/LTR/Ty1_copia/SIRE	945	966	1578	1536	1254	1838	939	1104	1900	824	958	888	1080	1462	332	482	738
16	6	18177	All/repeat/mobile_element/Class_I/LTR/Ty1_copia/SIRE	1154	1167	1174	1354	1024	1557	748	1226	1892	678	844	1102	1043	1359	432	698	725
40	6	13482	All/repeat/mobile_element/Class_I/LTR/Ty1_copia/SIRE	702	429	1093	1412	1012	1478	566	848	1586	743	672	546	946	684	194	310	261
43	6	13179	All/repeat/mobile_element/Class_I/LTR/Ty1_copia/SIRE	678	723	524	590	1038	683	396	682	788	362	434	2040	703	1342	334	1163	699
52	6	12306	All/repeat/mobile_element/Class_I/LTR/Ty1_copia/SIRE	785	559	808	848	988	748	483	894	1074	557	446	1142	742	839	206	849	338
68	6	10401	All/repeat/mobile_element/Class_I/LTR/Ty1_copia/SIRE	512	708	799	688	435	770	490	596	782	447	616	358	638	1254	307	357	644
95	6	8034	All/repeat/mobile_element/Class_I/LTR/Ty1_copia/SIRE	297	241	768	906	646	913	270	466	1062	482	372	286	603	350	114	115	143
98	6	7662	All/repeat/mobile_element/Class_I/LTR/Ty1_copia/SIRE	508	309	547	530	607	490	295	604	756	284	332	670	424	460	115	527	204
122	6	5303	All/repeat/mobile_element/Class_I/LTR/Ty1_copia/SIRE	281	219	217	260	539	343	205	268	346	154	242	776	242	466	46	525	174
139	62	3897	All/repeat/mobile_element/Class_I/LTR/Ty1_copia/SIRE	185	126	269	184	218	327	191	234	344	322	184	152	357	346	122	175	161
67	33	10456	All/repeat/mobile_element/Class_I/LTR/Ty1_copia/TAR	596	519	588	642	730	628	339	660	780	419	306	728	851	1213	360	628	469
183	93	1744	All/repeat/mobile_element/Class_I/LTR/Ty1_copia/Tork	117	65	82	82	102	94	50	130	154	75	42	66	179	258	84	96	68
7	8	22009	All/repeat/mobile_element/Class_I/LTR/Ty3_gypsy/chromovirus/CRM	634	765	1122	546	1052	2086	1287	750	924	1191	564	1362	2388	3392	1938	515	1493
30	8	14771	All/repeat/mobile_element/Class_I/LTR/Ty3_gypsy/chromovirus/CRM	456	605	1006	688	1088	1296	806	612	764	893	358	1330	544	2111	294	518	1402
41	8	13400	All/repeat/mobile_element/Class_I/LTR/Ty3_gypsy/chromovirus/CRM	441	650	892	592	935	1236	595	528	644	736	280	1162	487	2082	310	415	1415
61	8	11141	All/repeat/mobile_element/Class_I/LTR/Ty3_gypsy/chromovirus/CRM	281	366	453	262	467	1041	658	384	388	562	308	588	1615	1621	1075	293	779
69	8	10188	All/repeat/mobile_element/Class_I/LTR/Ty3_gypsy/chromovirus/CRM	305	569	614	412	587	730	491	382	400	507	210	944	448	1657	366	313	1253
123	50	5201	All/repeat/mobile_element/Class_I/LTR/Ty3_gypsy/chromovirus/CRM	167	308	308	218	287	380	262	202	344	228	250	318	212	811	111	133	662
150	8	3210	All/repeat/mobile_element/Class_I/LTR/Ty3_gypsy/chromovirus/CRM	104	107	225	138	248	310	182	134	164	213	72	266	131	445	47	106	318
154	52	2814	All/repeat/mobile_element/Class_I/LTR/Ty3_gypsy/chromovirus/CRM	125	104	147	84	128	197	174	108	54	257	72	342	227	137	238	299	121
175	52	2156	All/repeat/mobile_element/Class_I/LTR/Ty3_gypsy/chromovirus/CRM	44	88	87	62	142	155	131	76	58	211	54	330	127	118	158	204	111
6	4	22065	All/repeat/mobile_element/Class_I/LTR/Ty3_gypsy/chromovirus/Tekay	447	1099	1036	596	2049	1091	629	438	1006	866	0	2122	1979	2817	594	2182	3114
23	4	16352	All/repeat/mobile_element/Class_I/LTR/Ty3_gypsy/chromovirus/Tekay	430	773	878	498	1831	891	545	400	728	875	118	1570	1314	1901	499	1435	1666
25	4	15860	All/repeat/mobile_element/Class_I/LTR/Ty3_gypsy/chromovirus/Tekay	262	543	740	578	3005	782	509	270	762	757	308	1280	1227	2058	341	1251	1187
35	4	14078	All/repeat/mobile_element/Class_I/LTR/Ty3_gypsy/chromovirus/Tekay	186	580	687	284	1204	613	447	150	426	552	0	1526	1204	2440	490	1460	1829
36	4	13914	All/repeat/mobile_element/Class_I/LTR/Ty3_gypsy/chromovirus/Tekay	215	356	533	470	2242	662	353	294	634	916	0	1678	1726	1548	202	1283	802
50	4	12477	All/repeat/mobile_element/Class_I/LTR/Ty3_gypsy/chromovirus/Tekay	194	381	681	344	1484	620	453	240	414	582	124	1292	1416	1749	408	1008	1087
63	26	11050	All/repeat/mobile_element/Class_I/LTR/Ty3_gypsy/chromovirus/Tekay	571	1294	2054	2756	720	376	231	620	1450	307	202	108	99	114	16	95	37
70	4	10155	All/repeat/mobile_element/Class_I/LTR/Ty3_gypsy/chromovirus/Tekay	189	324	531	228	1078	555	324	212	440	572	0	966	1040	1479	214	1089	914
90	38	8594	All/repeat/mobile_element/Class_I/LTR/Ty3_gypsy/chromovirus/Tekay	176	133	320	396	323	420	216	222	264	486	158	912	1996	1169	416	748	239
108	4	6479	All/repeat/mobile_element/Class_I/LTR/Ty3_gypsy/chromovirus/Tekay	186	202	309	414	1268	426	218	290	394	364	186	720	429	451	174	316	132
118	4	5787	All/repeat/mobile_element/Class_I/LTR/Ty3_gypsy/chromovirus/Tekay	278	286	299	362	847	373	243	252	412	267	188	524	310	427	155	291	273
129	55	4895	All/repeat/mobile_element/Class_I/LTR/Ty3_gypsy/chromovirus/Tekay	167	138	265	326	729	320	179	190	308	282	120	574	427	362	116	260	132
143	66	3713	All/repeat/mobile_element/Class_I/LTR/Ty3_gypsy/chromovirus/Tekay	53	123	165	76	33	186	107	84	36	156	84	450	580	794	235	272	279
164	78	2355	All/repeat/mobile_element/Class_I/LTR/Ty3_gypsy/chromovirus/Tekay	53	128	147	262	798	79	41	86	230	60	168	34	36	141	13	41	38
165	26	2343	All/repeat/mobile_element/Class_I/LTR/Ty3_gypsy/chromovirus/Tekay	136	416	349	456	195	79	41	114	304	81	72	40	8	25	4	11	12
220	125	765	All/repeat/mobile_element/Class_I/LTR/Ty3_gypsy/chromovirus/Tekay	21	56	41	22	129	64	34	28	20	40	18	48	36	30	34	37	107
11	2	19054	All/repeat/mobile_element/Class_I/LTR/Ty3_gypsy/non-chromovirus/OTA/Athila	153	539	673	82	245	808	477	240	132	708	560	302	5485	2357	3769	1194	1330
26	2	15518	All/repeat/mobile_element/Class_I/LTR/Ty3_gypsy/non-chromovirus/OTA/Athila	106	410	562	44	242	820	444	174	94	702	532	260	4724	1636	2889	775	1104
29	2	14850	All/repeat/mobile_element/Class_I/LTR/Ty3_gypsy/non-chromovirus/OTA/Athila	47	160	504	28	107	251	161	64	40	403	120	90	6334	2167	3284	796	294
31	2	14758	All/repeat/mobile_element/Class_I/LTR/Ty3_gypsy/non-chromovirus/OTA/Athila	80	229	606	70	207	569	255	138	78	692	322	158	5776	1778	2521	789	490
33	2	14734	All/repeat/mobile_element/Class_I/LTR/Ty3_gypsy/non-chromovirus/OTA/Athila	52	361	602	26	107	382	261	112	52	370	248	164	5082	2063	3240	931	681
42	2	13368	All/repeat/mobile_element/Class_I/LTR/Ty3_gypsy/non-chromovirus/OTA/Athila	113	450	440	40	109	617	426	156	66	463	402	228	3341	1506	2824	715	1472
44	2	13168	All/repeat/mobile_element/Class_I/LTR/Ty3_gypsy/non-chromovirus/OTA/Athila	109	185	528	64	172	494	259	122	86	511	404	172	4638	1637	2532	685	570
45	15	13047	All/repeat/mobile_element/Class_I/LTR/Ty3_gypsy/non-chromovirus/OTA/Athila	861	299	666	910	1531	617	236	1076	1234	338	476	102	2613	628	954	307	199
47	12	12808	All/repeat/mobile_element/Class_I/LTR/Ty3_gypsy/non-chromovirus/OTA/Athila	1392	729	850	1666	2261	709	318	1532	1904	179	558	108	156	83	62	127	174
48	2	12718	All/repeat/mobile_element/Class_I/LTR/Ty3_gypsy/non-chromovirus/OTA/Athila	63	157	463	68	276	653	239	152	100	655	390	158	5045	1240	2047	556	456
54	17	12164	All/repeat/mobile_element/Class_I/LTR/Ty3_gypsy/non-chromovirus/OTA/Athila	157	243	382	128	262	498	386	216	166	436	374	230	3452	1825	1872	761	776
59	12	11219	All/repeat/mobile_element/Class_I/LTR/Ty3_gypsy/non-chromovirus/OTA/Athila	1121	608	833	1350	1992	650	296	1292	1822	154	526	70	118	95	43	88	161
60	15	11202	All/repeat/mobile_element/Class_I/LTR/Ty3_gypsy/non-chromovirus/OTA/Athila	73	160	322	36	129	404	235	100	72	437	316	130	4372	1304	2061	595	456
65	2	10593	All/repeat/mobile_element/Class_I/LTR/Ty3_gypsy/non-chromovirus/OTA/Athila	93	348	303	50	87	477	297	136	36	362	356	156	2758	1184	2440	556	954
76	17	9847	All/repeat/mobile_element/Class_I/LTR/Ty3_gypsy/non-chromovirus/OTA/Athila	229	182	317	256	507	522	192	280	322	465	276	138	3128	1036	1169	452	376
78	2	9727	All/repeat/mobile_element/Class_I/LTR/Ty3_gypsy/non-chromovirus/OTA/Athila	63	176	390	44	137	382	207	102	70	383	274	130	3569	1372	1424	714	290
80	2	9491	All/repeat/mobile_element/Class_I/LTR/Ty3_gypsy/non-chromovirus/OTA/Athila	51	134	284	32	145	398	204	68	68	434	224	126	3797	993	1637	471	425
124	2	5175	All/repeat/mobile_element/Class_I/LTR/Ty3_gypsy/non-chromovirus/OTA/Athila	117	158	373	70	282	932	411	198	130	631	504	180	205	102	22	179	681
134	12	4404	All/repeat/mobile_element/Class_I/LTR/Ty3_gypsy/non-chromovirus/OTA/Athila	423	144	276	516	971	286	123	540	652	52	266	24	42	20	10	26	33
145	12	3529	All/repeat/mobile_element/Class_I/LTR/Ty3_gypsy/non-chromovirus/OTA/Athila	380	316	304	398	470	227	114	410	526	38	194	12	26	17	11	25	61
190	15	1468	All/repeat/mobile_element/Class_I/LTR/Ty3_gypsy/non-chromovirus/OTA/Athila	30	28	39	16	25	46	15	30	32	45	34	10	541	181	261	94	41
215	120	829	All/repeat/mobile_element/Class_I/LTR/Ty3_gypsy/non-chromovirus/OTA/Athila	57	29	45	124	186	26	8	120	146	28	28	6	8	2	2	6	8
234	137	569	All/repeat/mobile_element/Class_I/LTR/Ty3_gypsy/non-chromovirus/OTA/Athila	35	13	28	56	164	19	14	56	130	8	32	2	4	0	0	2	6
34	18	14344	All/repeat/mobile_element/Class_I/LTR/Ty3_gypsy/non-chromovirus/OTA/Tat/Ogre	165	74	238	32	847	19	113	152	82	440	0	402	4783	1586	5109	87	215
102	18	7427	All/repeat/mobile_element/Class_I/LTR/Ty3_gypsy/non-chromovirus/OTA/Tat/Ogre	101	52	209	24	552	28	129	88	84	363	0	486	2150	1117	1785	91	168
4	5	22240	All/repeat/mobile_element/Class_I/LTR/Ty3_gypsy/non-chromovirus/OTA/Tat/Retand	933	1528	1549	1102	1651	1425	1064	972	882	1352	870	1142	1249	2379	711	860	2571
8	1	21336	All/repeat/mobile_element/Class_I/LTR/Ty3_gypsy/non-chromovirus/OTA/Tat/Retand	782	1145	1410	888	956	1243	882	808	658	1083	1834	1284	1316	3312	737	1140	1858
10	1	19152	All/repeat/mobile_element/Class_I/LTR/Ty3_gypsy/non-chromovirus/OTA/Tat/Retand	466	1125	1085	706	854	1139	778	658	336	916	1956	1126	1266	3290	714	1066	1671
17	1	18125	All/repeat/mobile_element/Class_I/LTR/Ty3_gypsy/non-chromovirus/OTA/Tat/Retand	493	990	1035	742	739	889	683	556	430	977	1574	990	1264	3344	676	1014	1729
18	1	18069	All/repeat/mobile_element/Class_I/LTR/Ty3_gypsy/non-chromovirus/OTA/Tat/Retand	811	1164	1161	766	957	1094	707	884	776	807	1432	948	945	2488	598	920	1611
19	1	17850	All/repeat/mobile_element/Class_I/LTR/Ty3_gypsy/non-chromovirus/OTA/Tat/Retand	576	957	1052	846	762	1062	727	606	656	998	1864	986	1134	2921	577	898	1228
21	1	16921	All/repeat/mobile_element/Class_I/LTR/Ty3_gypsy/non-chromovirus/OTA/Tat/Retand	427	877	1063	708	1112	1060	725	488	314	1034	1964	974	948	2486	366	938	1437
24	5	16273	All/repeat/mobile_element/Class_I/LTR/Ty3_gypsy/non-chromovirus/OTA/Tat/Retand	658	1178	1104	728	1160	878	745	628	440	978	184	938	793	2324	530	762	2245
38	1	13776	All/repeat/mobile_element/Class_I/LTR/Ty3_gypsy/non-chromovirus/OTA/Tat/Retand	563	764	906	664	715	835	595	582	536	652	1440	742	854	1896	396	676	960
49	1	12654	All/repeat/mobile_element/Class_I/LTR/Ty3_gypsy/non-chromovirus/OTA/Tat/Retand	307	577	784	470	723	880	559	328	258	687	1296	774	863	2109	419	737	883
51	5	12468	All/repeat/mobile_element/Class_I/LTR/Ty3_gypsy/non-chromovirus/OTA/Tat/Retand	406	930	931	510	1060	593	531	408	192	894	34	760	556	1732	337	612	1982
53	5	12167	All/repeat/mobile_element/Class_I/LTR/Ty3_gypsy/non-chromovirus/OTA/Tat/Retand	547	816	956	686	1392	763	566	538	354	898	162	536	656	1506	258	443	1090
58	10	11305	All/repeat/mobile_element/Class_I/LTR/Ty3_gypsy/non-chromovirus/OTA/Tat/Retand	488	592	582	360	413	961	576	480	438	546	516	698	774	1624	591	478	1188
72	10	10003	All/repeat/mobile_element/Class_I/LTR/Ty3_gypsy/non-chromovirus/OTA/Tat/Retand	443	612	494	332	284	733	514	510	456	324	410	652	696	1477	476	420	1170
74	1	9974	All/repeat/mobile_element/Class_I/LTR/Ty3_gypsy/non-chromovirus/OTA/Tat/Retand	641	719	725	440	601	601	403	722	478	379	476	388	561	887	386	578	989
75	5	9886	All/repeat/mobile_element/Class_I/LTR/Ty3_gypsy/non-chromovirus/OTA/Tat/Retand	406	711	614	514	914	608	453	404	282	782	96	540	432	1273	219	477	1161
77	5	9764	All/repeat/mobile_element/Class_I/LTR/Ty3_gypsy/non-chromovirus/OTA/Tat/Retand	521	687	521	560	758	822	447	510	784	470	998	442	553	476	315	196	704
84	10	9233	All/repeat/mobile_element/Class_I/LTR/Ty3_gypsy/non-chromovirus/OTA/Tat/Retand	424	525	518	316	283	837	420	416	366	303	478	610	587	1250	452	425	1023
88	5	8890	All/repeat/mobile_element/Class_I/LTR/Ty3_gypsy/non-chromovirus/OTA/Tat/Retand	267	558	636	396	797	449	365	266	114	705	32	480	339	1445	254	421	1366
89	1	8623	All/repeat/mobile_element/Class_I/LTR/Ty3_gypsy/non-chromovirus/OTA/Tat/Retand	495	595	597	316	473	617	360	500	400	313	494	438	394	966	311	491	863
101	1	7440	All/repeat/mobile_element/Class_I/LTR/Ty3_gypsy/non-chromovirus/OTA/Tat/Retand	245	404	425	308	363	454	292	264	264	361	726	398	488	1404	251	344	449
103	5	7302	All/repeat/mobile_element/Class_I/LTR/Ty3_gypsy/non-chromovirus/OTA/Tat/Retand	315	392	325	328	337	737	424	306	486	420	886	370	489	414	336	192	545
112	5	6395	All/repeat/mobile_element/Class_I/LTR/Ty3_gypsy/non-chromovirus/OTA/Tat/Retand	246	272	315	214	290	590	372	270	406	500	702	392	438	382	267	204	535
117	10	5801	All/repeat/mobile_element/Class_I/LTR/Ty3_gypsy/non-chromovirus/OTA/Tat/Retand	213	320	244	172	161	474	304	278	192	227	282	426	402	898	292	241	675
132	57	4633	All/repeat/mobile_element/Class_I/LTR/Ty3_gypsy/non-chromovirus/OTA/Tat/Retand	358	360	320	226	300	304	162	350	272	180	260	184	234	349	140	248	386
151	70	3154	All/repeat/mobile_element/Class_I/LTR/Ty3_gypsy/non-chromovirus/OTA/Tat/Retand	445	421	338	488	65	63	29	410	740	17	34	32	22	9	6	12	23
160	10	2589	All/repeat/mobile_element/Class_I/LTR/Ty3_gypsy/non-chromovirus/OTA/Tat/Retand	51	154	117	78	48	186	102	72	42	82	110	134	181	540	158	137	397
178	89	2050	All/repeat/mobile_element/Class_I/LTR/Ty3_gypsy/non-chromovirus/OTA/Tat/Retand	168	196	124	152	44	82	60	188	170	52	72	120	118	50	77	123	254
180	5	1933	All/repeat/mobile_element/Class_I/LTR/Ty3_gypsy/non-chromovirus/OTA/Tat/Retand	82	94	109	66	97	174	118	80	148	92	176	114	135	111	104	70	163
189	5	1489	All/repeat/mobile_element/Class_I/LTR/Ty3_gypsy/non-chromovirus/OTA/Tat/Retand	84	109	125	124	72	186	106	82	44	170	8	52	16	167	2	14	128
221	100	724	All/repeat/mobile_element/Class_I/LTR/Ty3_gypsy/non-chromovirus/OTA/Tat/Retand	46	58	43	46	22	24	30	70	60	9	22	68	29	19	23	33	122
223	100	702	All/repeat/mobile_element/Class_I/LTR/Ty3_gypsy/non-chromovirus/OTA/Tat/Retand	81	64	45	44	8	46	10	60	62	8	12	54	37	23	32	31	85
233	136	600	All/repeat/mobile_element/Class_I/LTR/Ty3_gypsy/non-chromovirus/OTA/Tat/Retand	110	70	45	68	27	4	8	102	136	0	16	0	2	2	5	2	3
236	139	512	All/repeat/mobile_element/Class_I/LTR/Ty3_gypsy/non-chromovirus/OTA/Tat/Retand	33	70	22	56	86	40	12	30	56	16	48	0	2	3	0	4	34
22	11	16492	All/repeat/mobile_element/Class_II/Subclass_1/TIR/EnSpm_CACTA	1062	876	1362	802	1233	985	670	1178	1106	878	476	736	1261	1642	455	699	1071
32	11	14748	All/repeat/mobile_element/Class_II/Subclass_1/TIR/EnSpm_CACTA	1094	817	1106	760	1145	913	594	1062	1122	786	452	660	995	1437	455	567	783
87	37	9052	All/repeat/mobile_element/Class_II/Subclass_1/TIR/EnSpm_CACTA	489	528	467	436	602	516	346	544	520	302	308	334	926	873	772	444	645
135	11	4290	All/repeat/mobile_element/Class_II/Subclass_1/TIR/EnSpm_CACTA	263	228	248	262	380	282	130	324	400	140	312	160	190	439	123	158	251
136	59	4242	All/repeat/mobile_element/Class_II/Subclass_1/TIR/EnSpm_CACTA	168	147	157	154	293	350	191	174	204	136	190	414	293	231	355	665	120
137	51	4024	All/repeat/mobile_element/Class_II/Subclass_1/TIR/EnSpm_CACTA	192	252	245	150	262	241	189	220	270	165	250	198	337	311	167	212	363
203	51	1150	All/repeat/mobile_element/Class_II/Subclass_1/TIR/EnSpm_CACTA	87	94	61	44	41	78	42	48	86	50	28	82	87	98	47	42	135
148	69	3326	All/repeat/mobile_element/Class_II/Subclass_1/TIR/MuDR_Mutator	141	192	153	106	397	135	150	186	142	188	82	104	284	437	186	135	308
169	67	2268	All/repeat/mobile_element/Class_II/Subclass_1/TIR/MuDR_Mutator	162	232	214	188	140	105	55	142	212	83	126	110	68	67	35	64	265
193	102	1372	All/repeat/mobile_element/Class_II/Subclass_1/TIR/MuDR_Mutator	66	50	24	6	4	54	48	78	10	75	4	198	223	136	93	203	100
194	67	1360	All/repeat/mobile_element/Class_II/Subclass_1/TIR/MuDR_Mutator	166	159	87	130	88	77	60	114	128	57	62	40	29	30	24	22	87
20	23	17424	All/repeat/mobile_element/Class_II/Subclass_1/TIR/PIF_Harbinger	636	891	567	362	714	1010	575	746	516	556	650	1110	1753	1689	1637	1792	2220
141	64	3809	All/repeat/mobile_element/Class_II/Subclass_1/TIR/PIF_Harbinger	182	203	142	72	81	169	94	164	116	151	98	152	524	436	444	303	478
166	79	2290	All/repeat/mobile_element/Class_II/Subclass_1/TIR/PIF_Harbinger	133	155	93	90	167	153	106	146	82	123	110	104	133	141	117	168	269
82	16	9442	All/repeat/rDNA/45S_rDNA	335	266	296	142	540	229	198	380	232	357	192	624	1820	953	1685	292	901
93	16	8267	All/repeat/rDNA/45S_rDNA	226	229	251	170	552	172	207	280	190	283	170	506	1537	621	1803	238	832
128	16	4901	All/repeat/rDNA/45S_rDNA	10	3	109	4	350	103	72	2	4	108	86	348	1175	278	1824	149	276
127	54	4928	All/repeat/rDNA/5S_rDNA	293	243	377	240	387	245	181	332	376	178	168	198	312	671	286	138	303
1	7	68545	All/repeat/satellite	82	1220	886	70	79	15925	7018	148	142	2131	15116	2804	3349	2779	5553	4896	6347
9	20	19224	All/repeat/satellite	446	802	673	332	729	1118	605	510	398	415	854	1616	1729	1595	3719	2452	1231
37	25	13907	All/repeat/satellite	260	405	334	394	1981	3656	1806	332	792	110	3042	138	90	163	21	35	348
39	7	13648	All/repeat/satellite	261	467	432	310	1012	1275	678	346	414	488	1036	924	887	629	1667	1953	869
46	19	13016	All/repeat/satellite	182	539	198	144	1801	1287	709	282	352	489	446	1020	369	1664	946	1175	1413
91	39	8548	All/repeat/satellite	69	80	172	500	47	136	117	32	322	67	2	284	449	0	36	21	6214
97	19	7717	All/repeat/satellite	107	422	126	36	148	795	392	144	70	115	1060	330	357	2401	175	439	600
106	35	6806	All/repeat/satellite	139	205	289	70	136	631	339	142	156	182	194	454	348	2400	164	179	778
109	44	6444	All/repeat/satellite	108	215	121	104	196	1003	572	100	312	86	1858	146	125	542	96	125	735
111	29	6409	All/repeat/satellite	26	88	57	22	197	498	300	40	6	76	3382	218	101	237	42	345	774
126	29	4945	All/repeat/satellite	97	213	176	54	109	332	241	122	78	201	936	242	437	563	260	400	484
133	58	4519	All/repeat/satellite	29	45	81	36	167	1934	594	38	22	230	988	68	54	28	33	73	99
153	35	2858	All/repeat/satellite	66	30	98	66	589	677	366	134	136	22	580	2	2	10	0	3	77
171	83	2251	All/repeat/satellite	62	83	81	32	226	385	210	104	60	43	618	80	107	28	38	63	31
179	90	1991	All/repeat/satellite	82	89	106	98	158	310	171	124	134	124	82	94	73	127	24	89	106
182	92	1786	All/repeat/satellite	363	0	0	2	771	0	0	218	432	0	0	0	0	0	0	0	0
185	95	1673	All/repeat/satellite	22	22	54	10	55	407	217	26	50	91	292	100	53	85	51	104	34
186	96	1603	All/repeat/satellite	102	54	115	138	213	199	93	136	130	80	116	14	55	63	8	35	52
199	106	1216	All/repeat/satellite	0	0	0	2	0	0	0	0	0	0	0	1214	0	0	0	0	0
207	112	1045	All/repeat/satellite	11	55	30	14	44	266	124	24	14	52	202	8	43	40	42	30	46
208	113	1032	All/repeat/satellite	0	2	0	0	0	0	0	0	0	0	0	0	43	531	456	0	0
217	122	782	All/repeat/satellite	42	42	26	32	27	19	20	40	14	15	12	68	67	124	75	94	65
232	135	604	All/repeat/satellite	6	4	4	10	7	46	18	30	60	19	158	2	106	39	60	21	14
240	143	473	All/repeat/satellite	103	66	0	50	0	0	0	164	90	0	0	0	0	0	0	0	0
248	19	403	All/repeat/satellite	18	28	18	12	14	18	12	20	22	24	10	14	50	55	20	40	28
269	171	277	All/repeat/satellite	5	9	4	6	14	9	6	8	144	0	32	4	6	4	5	4	17
57	28	11522	All/repeat/mobile_element/Class_I/LINE	577	640	505	554	924	1013	594	592	578	429	646	670	781	548	893	886	692
157	74	2638	All/repeat/mobile_element/Class_I/LINE	250	112	123	160	271	177	125	252	228	116	98	94	246	134	68	108	76
2	9	26054	All/repeat/mobile_element/Class_I/LTR	1423	3401	3020	4156	2531	1046	760	1556	3290	960	582	794	543	533	253	447	759
12	21	18881	All/repeat/mobile_element/Class_I/LTR	548	605	771	628	446	883	532	598	520	756	400	2026	3106	3316	1188	1508	1050
27	9	15194	All/repeat/mobile_element/Class_I/LTR	871	2157	1897	2414	1427	624	449	918	1774	612	368	346	237	300	121	227	452
56	14	11869	All/repeat/mobile_element/Class_I/LTR	1323	768	786	1074	1993	753	333	1506	1524	225	556	160	208	139	106	168	247
64	31	10839	All/repeat/mobile_element/Class_I/LTR	476	515	611	1110	2383	425	242	508	1132	337	696	376	439	755	188	455	191
71	14	10064	All/repeat/mobile_element/Class_I/LTR	1003	292	645	1376	2144	569	209	1206	1622	182	426	58	138	41	33	58	62
79	27	9620	All/repeat/mobile_element/Class_I/LTR	1131	562	692	1050	1272	509	239	1332	1468	158	390	120	174	132	93	144	154
113	14	6030	All/repeat/mobile_element/Class_I/LTR	667	333	380	676	971	329	171	770	884	134	274	52	106	78	36	74	95
149	9	3291	All/repeat/mobile_element/Class_I/LTR	154	390	349	570	533	114	75	168	352	151	56	102	63	50	25	52	87
158	27	2602	All/repeat/mobile_element/Class_I/LTR	297	146	182	224	526	136	61	338	420	35	96	24	33	17	16	21	30
187	97	1581	All/repeat/mobile_element/Class_I/LTR	78	63	77	78	122	87	40	64	82	47	42	132	174	184	86	114	111
83	24	9286	All/repeat	245	303	291	284	622	779	418	320	352	379	518	904	818	574	901	1212	366
99	24	7641	All/repeat	230	350	216	164	366	465	281	234	206	190	442	732	645	544	1100	954	522
105	22	7015	All/repeat	90	115	199	66	196	524	306	128	66	216	396	690	758	701	1077	800	687
116	22	5837	All/repeat	183	194	205	120	373	683	357	226	218	328	368	204	179	118	182	279	1620
130	22	4731	All/repeat	173	164	171	192	330	371	199	162	224	183	248	444	424	333	422	426	265
246	149	427	All/repeat	67	53	26	50	4	22	13	94	24	7	12	4	12	24	3	7	5
28	13	14863	All	911	858	956	872	1409	1023	666	1046	1184	866	572	672	1055	1161	344	514	754
62	30	11117	All	548	379	401	544	1228	993	515	638	642	466	730	730	641	379	680	1004	599
66	32	10501	All	410	444	227	62	108	349	184	418	64	329	62	1350	1522	1182	1329	1321	1140
73	34	9980	All	502	429	397	388	872	815	477	612	474	436	558	646	737	508	610	924	595
85	36	9218	All	541	495	586	458	639	644	380	560	464	413	756	480	395	1187	182	516	522
94	13	8109	All	565	489	599	276	440	321	202	644	524	360	38	388	651	1178	396	418	620
96	13	7802	All	507	569	518	486	601	478	327	628	710	375	332	172	455	647	240	242	515
100	41	7638	All	599	486	579	376	628	502	369	576	404	326	308	244	398	660	228	400	555
104	42	7089	All	408	437	372	240	384	538	303	450	376	245	310	352	583	451	465	505	670
107	43	6805	All	281	405	347	244	365	340	236	296	282	249	190	352	891	851	573	408	495
110	45	6417	All	306	275	227	226	522	518	297	274	320	229	368	454	454	334	611	604	398
119	47	5744	All	194	261	212	170	281	318	196	210	206	152	252	544	521	384	756	761	326
121	49	5391	All	174	169	180	164	327	425	205	248	228	239	346	452	547	332	496	648	211
125	53	4957	All	316	351	409	186	295	255	174	256	200	250	176	230	315	521	160	354	509
131	56	4681	All	142	192	151	206	268	166	149	212	136	230	82	436	693	676	247	423	272
138	60	3981	All	209	245	213	184	304	514	276	232	192	244	382	138	30	57	18	117	626
140	63	3872	All	135	212	165	72	149	437	258	146	128	236	152	344	250	338	165	167	518
142	65	3727	All	166	169	145	144	360	399	203	176	140	181	268	160	181	143	193	362	337
144	40	3614	All	95	218	844	106	21	185	155	74	72	105	44	216	322	436	273	125	323
146	68	3473	All	108	133	141	104	260	453	239	172	128	261	300	236	79	83	92	247	437
147	40	3413	All	26	83	1125	0	1106	124	42	0	0	33	184	0	225	140	146	30	149
152	71	2895	All	153	138	100	130	278	269	132	150	150	153	186	164	178	105	155	244	210
155	72	2763	All	31	76	83	62	23	117	92	68	20	143	46	408	605	432	204	168	185
156	73	2726	All	141	205	175	114	130	209	138	154	158	139	168	202	144	182	92	114	261
159	75	2596	All	141	132	115	80	252	270	145	136	142	135	202	120	156	79	113	134	244
161	61	2586	All	152	136	133	116	242	336	177	188	98	183	238	116	28	27	15	68	333
163	77	2418	All	264	141	129	266	379	131	50	350	362	46	100	26	50	30	21	40	33
168	81	2282	All	30	59	73	46	10	100	41	28	6	107	34	298	405	500	110	284	151
172	84	2243	All	125	112	128	76	93	145	103	140	126	166	106	96	168	267	94	108	190
173	85	2187	All	153	163	104	92	183	137	63	114	194	89	102	102	162	57	164	113	195
176	87	2122	All	51	156	124	50	133	114	61	98	74	79	260	106	209	153	99	133	222
177	88	2104	All	46	25	70	120	94	117	61	56	74	110	22	214	553	173	110	196	63
181	91	1787	All	180	130	85	216	344	127	69	182	220	24	92	30	12	16	9	19	32
184	94	1689	All	105	49	62	74	247	266	121	124	122	102	156	46	14	21	4	21	155
188	98	1550	All	42	77	100	42	53	127	78	30	50	74	36	114	183	227	84	77	156
191	99	1428	All	19	7	57	12	113	4	26	24	10	87	0	146	314	285	207	26	91
192	101	1375	All	56	71	67	38	73	125	78	50	56	65	52	94	86	61	132	150	121
195	61	1335	All	76	72	63	82	163	186	114	80	80	93	128	22	9	12	7	26	122
196	103	1321	All	48	63	58	38	114	142	74	56	48	69	92	78	61	39	82	81	178
197	104	1293	All	94	122	88	88	32	69	33	104	84	35	38	84	61	47	49	64	201
200	107	1208	All	192	133	129	164	42	27	3	184	232	15	10	12	10	10	9	22	14
201	108	1185	All	51	64	44	60	65	101	50	80	38	36	58	98	87	73	112	118	50
202	40	1158	All	0	0	1	0	1157	0	0	0	0	0	0	0	0	0	0	0	0
204	109	1121	All	135	91	61	110	191	72	49	120	116	13	92	8	8	4	4	6	41
206	111	1075	All	50	69	63	60	29	164	89	82	42	41	110	24	28	91	15	22	96
209	114	1017	All	151	56	35	104	181	43	22	186	148	7	44	2	9	10	3	6	10
210	115	983	All	153	81	87	144	57	32	14	120	206	15	16	8	16	8	4	10	12
213	118	863	All	55	28	30	74	147	45	30	48	102	28	10	52	41	81	19	55	18
214	119	858	All	33	56	49	36	28	106	73	38	26	33	80	22	32	66	8	28	144
216	121	829	All	31	55	40	30	7	77	46	34	30	55	32	22	63	129	46	29	103
218	123	781	All	39	29	26	18	99	55	32	36	46	53	68	36	75	45	36	39	49
222	126	703	All	36	39	58	26	57	123	55	46	40	45	52	28	1	3	3	10	81
224	127	699	All	48	38	41	24	80	81	53	32	52	60	66	16	13	11	1	19	64
225	128	693	All	47	47	37	40	87	61	43	52	56	41	64	18	5	7	1	18	69
226	129	689	All	35	68	55	46	49	78	20	40	40	16	42	22	24	29	30	39	56
227	130	686	All	88	65	39	70	122	27	7	86	112	4	32	8	1	4	6	4	11
228	131	686	All	45	45	34	20	61	52	32	34	22	21	42	38	29	42	21	48	100
229	132	682	All	99	97	101	126	1	2	0	62	190	2	0	0	0	0	0	0	2
230	133	679	All	11	22	18	8	1	11	13	8	4	13	0	112	76	183	51	77	71
231	134	634	All	23	19	17	10	32	35	21	26	38	27	60	46	35	29	85	106	25
237	140	507	All	34	55	30	34	10	31	21	26	32	9	18	32	30	19	26	26	74
238	141	479	All	41	33	28	16	27	28	11	36	28	20	18	30	47	32	36	26	22
239	142	474	All	25	29	15	30	140	44	31	26	22	15	56	0	0	4	4	6	27
244	147	434	All	27	34	18	22	41	50	55	26	24	16	42	10	0	3	1	10	55
245	148	431	All	6	18	15	12	9	11	15	20	4	9	26	26	47	66	59	59	29
249	151	393	All	75	19	25	46	38	9	6	78	56	6	12	6	5	4	3	0	5
250	152	389	All	50	34	22	26	85	16	14	54	44	2	28	4	3	1	2	1	3
251	153	388	All	9	21	20	6	7	10	11	18	12	10	2	18	57	49	52	30	56
252	154	386	All	8	12	23	22	28	27	9	28	22	21	4	24	45	31	19	32	31
253	155	384	All	6	13	28	30	7	44	15	12	14	19	8	10	42	101	5	10	20
254	156	369	All	22	44	15	22	16	25	15	24	36	13	6	2	30	16	31	17	35
255	157	368	All	0	2	2	0	0	0	0	0	0	0	0	0	261	91	12	0	0
256	158	363	All	17	29	12	16	43	27	33	20	20	5	16	14	17	16	22	21	35
257	159	356	All	14	11	11	20	22	24	29	18	16	32	18	4	42	20	28	14	33
258	160	349	All	15	4	20	12	34	19	14	24	10	26	14	42	67	8	17	20	3
259	161	343	All	8	8	17	8	15	25	15	12	10	10	6	26	29	29	31	33	61
260	162	337	All	7	15	21	8	9	11	10	22	16	42	4	10	35	58	21	35	13
261	163	323	All	9	88	78	112	0	0	0	12	24	0	0	0	0	0	0	0	0
263	165	321	All	32	11	19	70	25	5	1	36	108	3	2	0	7	0	1	1	0
264	166	315	All	5	13	20	10	3	11	6	10	2	15	0	22	51	70	50	11	16
265	167	299	All	8	7	10	16	12	37	19	20	6	7	14	34	31	5	12	47	14
267	169	291	All	29	34	20	38	41	4	4	44	56	0	4	4	2	3	2	1	5
268	170	291	All	17	11	20	14	42	19	4	22	32	10	34	18	13	3	1	9	22
270	172	275	All	16	9	22	14	48	31	19	12	10	33	22	0	2	3	4	17	13
Total nuclear counts Top clusters				2810093	79911	91884	75568	127317	127240	71864	72274	85134	74144	93428	100942	177077	173273	109523	97749	126697
114	46	5910	All/organelle/plastid	158	243	249	218	632	392	117	152	282	203	54	1102	539	708	329	466	66
120	48	5446	All/organelle/plastid	285	234	188	250	617	592	306	296	326	231	438	340	225	175	258	262	423
170	82	2258	All/organelle/plastid	82	83	81	58	106	159	85	92	94	67	96	204	202	152	232	371	94
174	86	2159	All/organelle/plastid	61	24	111	118	344	197	52	46	130	119	26	320	252	145	62	136	16
198	105	1224	All/organelle/plastid	14	14	29	16	64	63	21	14	20	90	22	46	487	130	103	56	35
205	110	1083	All/organelle/plastid	25	16	49	42	148	90	21	34	86	75	12	164	108	104	35	65	9
211	116	902	All/organelle/plastid	38	13	53	34	146	102	16	14	80	32	4	114	78	59	39	72	8
212	117	898	All/organelle/plastid	34	30	48	30	126	70	18	22	46	70	12	108	113	66	34	71	0
235	138	559	All/organelle/plastid	9	17	16	36	103	46	10	18	42	44	2	56	59	36	26	37	2
241	144	461	All/organelle/plastid	14	11	38	18	59	51	7	22	22	29	4	50	49	29	19	34	5
242	145	448	All/organelle/plastid	15	15	14	14	95	21	10	4	32	30	4	68	54	43	10	15	4
243	146	435	All/organelle/plastid	8	11	29	32	57	33	12	8	34	30	4	64	37	26	23	27	0
247	150	421	All/organelle/plastid	7	6	15	22	61	39	11	14	32	24	6	58	47	21	20	38	0
262	164	323	All/organelle/plastid	3	2	16	20	55	37	6	12	34	24	4	44	38	8	6	14	0
266	168	295	All/organelle/plastid	7	5	12	16	40	19	6	10	10	22	2	60	40	6	11	29	0
Total plastid counts Top clusters				760	724	948	924	2653	1911	698	758	1270	1090	690	2798	2328	1708	1207	1693	662
