# Supplementary material for: Evolutionary Dynamics of the Repeatome Explains Contrasting Differences in Genome Sizes and Hybrid and Polyploid Origins of Grass Loliinae Lineages
Source: Front Plant Sci. 2022 Jul 1;13:901733. doi: 10.3389/fpls.2022.901733 (PMC9284676; doi:10.3389/fpls.2022.901733)
Supplement: Supplementary Table 4 — Repeat Explorer 2 comparative analysis. Repeat content data for phylogenetically analyzed clusters (repeat families) in each of the four evolutionary groups of Loliinae: (A) Loliinae; (B) broad-leaved (BL) Loliinae; (C) fine-leaved (FL) Loliinae; (D) Schedonorus. [file Table_4.XLSX]

## Sheet: Supplementary Table S4A
Supplementary Table S4A. Repeat Explorer2 comparative analysis. Repeat content data for phylogenetically analyzed clusters (repeat families) of the evolutionary group Loliinae.
# cluster	# supercluster	Size	Automatic_annotation	Festuca africana_FF	Festuca amplissima_GG	Festuca caldasii_NN	Festuca durandoi_PP	Festuca fenas_AA	Festucafontqueri_BB	Festuca gigantea_AO	Festuca lasto_ HH	Festuca letourneuxiana_CC	Festuca mairei_DD	Festuca_mekiste_AM	Festuca molokaiensis_II	Festuca paniculata_QQ	Festuca parvigluma_JJ	Festuca pratensis_EE	Festuca scabra_AP	Festuca spectabilis_LL	Festuca superba_RR	Festuca triflora_MM	Festuca abyssinica_AB	Festuca asplundii_AC	Festuca capillifolia_SS	Festuca chimborazensis_AD	Festuca eskia_ OO	Festuca fimbriata_AE	Festuca francoi_TT	Festuca gracillima_AF	Festuca holubii_AG	Festuca ovina_UU	Festuca pampeana_VV	Festuca procera_AH	Festuca pyrenaica_WW	Festuca pyrogea_XX	Festuca rubra_AN	Megalachne masafuerana_AJ	Vulpia ciliata_YY	Lolium perenne_AL	Lolium persicum_AK
35	25	20875	All/repeat/mobile_element/Class_I/LTR	152	353	56	780	574	429	623	1169	502	462	245	209	2226	406	646	220	686	40	495	174	566	134	215	703	560	78	209	160	206	120	859	439	112	313	96	575	2488	2595
39	28	20364	All/repeat/mobile_element/Class_I/LTR	682	1029	1132	104	810	1713	413	422	296	832	1026	99	350	200	240	1349	180	929	1766	70	694	150	130	686	194	90	396	144	145	128	1483	644	64	401	64	480	260	569
86	45	11789	All/repeat/mobile_element/Class_I/LTR	90	267	184	221	420	304	552	210	346	560	277	394	575	156	299	204	241	269	167	52	393	372	191	422	280	214	240	169	181	200	678	421	232	401	52	164	454	937
6	1	28944	All/repeat/mobile_element/Class_I/LTR/Ty1_copia/Angela	1124	678	1144	320	380	1183	596	1211	256	388	643	435	1313	920	417	616	484	918	2156	714	1849	172	892	672	1088	276	328	785	205	358	3195	909	64	186	120	361	834	754
7	1	28921	All/repeat/mobile_element/Class_I/LTR/Ty1_copia/Angela	1808	1366	1629	528	170	848	383	1931	166	294	1065	433	1432	704	279	1148	794	1527	2498	586	1088	142	543	756	1176	136	253	439	109	114	1789	567	40	134	135	346	877	688
12	1	27219	All/repeat/mobile_element/Class_I/LTR/Ty1_copia/Angela	938	836	1553	532	332	935	709	1352	306	370	405	328	1476	868	430	286	816	1398	1448	846	1251	192	725	779	1006	150	365	614	99	260	2455	729	62	120	117	289	862	980
13	1	26701	All/repeat/mobile_element/Class_I/LTR/Ty1_copia/Angela	888	842	1695	213	312	955	624	1374	226	360	824	343	1171	780	449	823	475	1112	1748	614	1665	190	759	846	938	158	313	705	99	188	2795	870	54	105	78	89	484	537
14	1	26608	All/repeat/mobile_element/Class_I/LTR/Ty1_copia/Angela	1030	693	1476	602	318	720	543	1517	312	356	485	397	1446	824	316	311	810	1559	1411	874	1353	156	668	768	1196	60	370	532	49	374	2424	603	16	73	92	339	697	838
17	1	26056	All/repeat/mobile_element/Class_I/LTR/Ty1_copia/Angela	860	550	1347	158	356	1117	687	1467	198	400	547	164	1069	762	458	486	302	695	1646	526	2118	194	1002	466	996	176	304	893	42	208	3523	914	24	113	85	73	579	551
30	1	21976	All/repeat/mobile_element/Class_I/LTR/Ty1_copia/Angela	600	440	1357	158	278	1033	546	1094	202	326	380	183	911	646	426	354	335	752	1403	480	1697	192	809	541	782	160	290	620	76	162	2715	882	30	83	50	65	513	405
34	1	21056	All/repeat/mobile_element/Class_I/LTR/Ty1_copia/Angela	444	372	1188	356	228	881	574	842	216	242	284	406	735	618	435	187	420	1317	852	550	1072	58	705	417	1028	30	196	534	20	422	2110	262	52	27	17	269	1094	1596
53	1	17525	All/repeat/mobile_element/Class_I/LTR/Ty1_copia/Angela	1150	655	930	367	136	605	305	1130	136	212	518	205	781	382	176	460	467	868	1411	420	638	74	351	510	812	80	194	326	75	72	1140	355	12	78	51	265	610	568
71	1	13581	All/repeat/mobile_element/Class_I/LTR/Ty1_copia/Angela	318	320	492	274	120	389	281	783	140	206	137	241	800	458	156	161	358	430	705	314	782	124	454	429	722	112	231	399	67	234	1444	368	70	91	60	156	352	403
94	1	10686	All/repeat/mobile_element/Class_I/LTR/Ty1_copia/Angela	366	152	38	84	140	590	475	70	144	250	110	143	274	380	228	54	180	42	378	466	705	114	411	269	790	38	171	282	13	182	1237	260	16	41	21	137	726	709
107	1	9806	All/repeat/mobile_element/Class_I/LTR/Ty1_copia/Angela	654	336	486	196	78	271	146	622	78	92	345	170	418	212	92	367	292	657	730	256	340	38	163	264	442	32	102	136	21	56	624	216	24	36	44	190	291	289
3	2	32560	All/repeat/mobile_element/Class_I/LTR/Ty1_copia/SIRE	344	777	437	795	610	620	622	799	602	810	380	1192	1922	1060	295	473	720	633	657	524	1633	1060	726	1351	890	1056	946	723	525	1080	2815	1876	698	1141	188	488	450	642
9	2	28173	All/repeat/mobile_element/Class_I/LTR/Ty1_copia/SIRE	296	918	663	539	820	670	1091	817	656	1046	604	948	1310	614	447	561	639	619	541	158	1517	630	590	1055	682	776	712	576	263	778	2790	1239	304	574	96	240	604	790
22	2	24601	All/repeat/mobile_element/Class_I/LTR/Ty1_copia/SIRE	242	799	245	706	534	624	609	948	476	760	333	651	2093	908	284	424	641	285	766	444	1205	574	454	1101	688	848	655	459	302	396	1829	1266	178	585	158	254	439	438
29	2	21987	All/repeat/mobile_element/Class_I/LTR/Ty1_copia/SIRE	224	575	220	643	472	530	454	799	444	632	297	631	1878	838	278	354	560	255	784	366	1055	526	412	1041	660	806	573	368	230	378	1616	1120	192	528	151	277	353	467
58	2	15629	All/repeat/mobile_element/Class_I/LTR/Ty1_copia/SIRE	126	605	426	121	494	353	636	591	364	596	220	518	580	346	230	283	231	191	276	114	1267	366	443	440	422	378	410	432	123	302	1891	779	62	350	68	64	296	235
67	2	14356	All/repeat/mobile_element/Class_I/LTR/Ty1_copia/SIRE	84	403	441	109	504	384	430	579	194	534	189	490	493	376	273	301	232	231	231	72	1227	368	390	219	390	348	408	424	94	380	1916	751	46	272	52	68	273	180
84	2	12362	All/repeat/mobile_element/Class_I/LTR/Ty1_copia/SIRE	78	342	370	95	398	297	416	431	196	572	136	619	402	280	259	197	176	243	176	44	981	332	321	220	350	358	352	306	89	254	1541	554	136	241	49	72	283	196
85	2	12047	All/repeat/mobile_element/Class_I/LTR/Ty1_copia/SIRE	96	407	286	182	390	320	445	356	228	508	189	502	476	296	191	184	200	317	241	62	722	340	302	319	382	306	304	305	75	320	1218	563	72	247	41	84	267	304
103	2	10179	All/repeat/mobile_element/Class_I/LTR/Ty1_copia/SIRE	116	334	267	231	306	186	319	301	266	370	176	451	418	270	125	205	253	289	206	74	550	174	236	403	270	214	308	229	66	390	1069	326	68	172	29	82	185	245
126	2	7501	All/repeat/mobile_element/Class_I/LTR/Ty1_copia/SIRE	68	102	53	126	174	104	154	157	142	252	81	363	395	324	103	82	116	75	321	198	458	192	153	242	172	476	245	179	126	154	620	346	80	264	44	117	115	128
137	2	6388	All/repeat/mobile_element/Class_I/LTR/Ty1_copia/SIRE	38	202	161	40	196	139	232	183	170	256	54	203	259	134	131	96	70	61	68	30	530	178	203	201	158	190	179	166	48	102	802	372	26	159	32	36	160	123
50	21	18163	All/repeat/mobile_element/Class_I/LTR/Ty1_copia/TAR	196	559	334	336	362	415	289	814	326	468	285	135	1046	348	233	476	529	262	570	228	826	332	433	592	978	448	478	422	241	338	1398	845	118	414	754	322	428	585
139	21	6365	All/repeat/mobile_element/Class_I/LTR/Ty1_copia/TAR	56	186	93	99	142	144	101	163	146	154	98	79	251	124	82	143	170	194	109	52	213	118	119	194	456	140	177	116	66	336	382	194	146	180	261	180	183	318
28	3	22099	All/repeat/mobile_element/Class_I/LTR/Ty3_gypsy/non-chromovirus/OTA/Athila	446	274	228	241	830	1348	553	809	1134	1152	818	293	760	400	186	806	330	303	1381	322	971	532	381	367	348	998	430	342	252	198	1411	1018	336	1115	173	357	134	122
41	29	19911	All/repeat/mobile_element/Class_II/Subclass_1/TIR/EnSpm_CACTA	562	428	330	749	310	473	408	1084	412	522	602	326	1599	344	276	703	650	425	612	608	514	308	309	1031	308	234	473	269	286	290	1040	867	396	447	79	265	683	689
59	4	15624	All/repeat/mobile_element/Class_II/Subclass_1/TIR/EnSpm_CACTA	230	188	50	343	306	437	359	301	426	434	303	437	796	516	337	334	468	168	219	380	851	436	341	572	522	320	531	356	276	278	1236	619	362	339	230	322	392	609
75	4	13269	All/repeat/mobile_element/Class_II/Subclass_1/TIR/EnSpm_CACTA	264	192	61	269	254	435	322	243	340	272	279	290	545	386	330	326	295	99	151	256	911	300	323	385	492	254	414	257	217	358	1460	398	394	233	224	158	403	479
87	4	11692	All/repeat/mobile_element/Class_II/Subclass_1/TIR/EnSpm_CACTA	130	191	51	243	170	281	211	259	266	248	203	262	706	352	219	230	284	69	151	380	897	294	285	366	584	206	384	285	150	260	1299	485	208	264	162	128	257	272
108	4	9804	All/repeat/mobile_element/Class_II/Subclass_1/TIR/EnSpm_CACTA	120	126	42	178	194	312	209	219	280	320	141	190	545	318	203	153	282	67	137	256	566	288	233	375	348	158	312	213	214	160	823	445	170	220	191	157	328	311
180	4	3846	All/repeat/mobile_element/Class_II/Subclass_1/TIR/EnSpm_CACTA	54	52	13	75	84	126	88	89	124	108	74	115	218	102	73	87	97	31	46	92	204	104	83	151	106	66	134	79	76	70	306	149	104	73	51	82	93	167
106	20	9998	All/repeat/rDNA/45S_rDNA	46	39	67	320	162	493	165	130	282	178	73	86	708	234	252	266	155	118	260	128	37	248	65	587	98	142	149	111	164	494	537	254	170	357	86	164	1424	749
115	20	8667	All/repeat/rDNA/45S_rDNA	38	49	33	299	108	352	163	96	212	158	44	90	798	188	203	225	130	108	265	142	20	284	73	518	76	144	179	114	130	404	470	235	134	343	75	206	1102	459
203	109	3413	All/repeat/rDNA/5S_rDNA	48	19	6	99	64	124	60	57	106	110	32	32	114	50	44	88	210	25	80	26	28	54	38	174	24	176	57	10	53	92	93	78	232	111	59	66	192	482
				15006	16656	19584	11731	12536	21140	15793	25419	11316	15810	12902	13053	33289	17124	10101	14023	14278	17581	27062	11898	33394	10340	14931	20432	21414	10832	12772	13479	5473	10890	57033	23218	5504	10831	4335	7987	20165	21409

## Sheet: Supplementary Table S4B 
Supplementary Table S4B. Repeat Explorer2 comparative analysis. Repeat content data for phylogenetically analyzed clusters (repeat families) of the evolutionary group Broad leaved (BL).
# cluster	# supercluster	Size	Automatic_annotation	Festuca africana_FF	Festuca amplissima_GG	Festuca caldasii_NN	Festuca durandoi_PP	Festuca lasto_ HH	Festuca mekiste_AM	Festuca molokaiensis_II	Festuca paniculata_QQ	Festuca parvigluma_JJ	Festuca pratensis_EE	Festuca scabra_AP	Festuca spectabilis_LL	Festuca superba_RR	Festuca triflora_MM	Lolium perenne_AL
69	37	13792	All	786	575	292	453	760	1144	357	1608	934	1016	1038	469	203	1620	2537
74	38	13285	All	766	622	402	680	1315	1662	484	2299	650	46	1042	721	307	2240	49
75	39	13177	All	796	675	217	683	844	1158	726	1716	850	486	1142	753	322	1548	1261
103	42	10740	All	136	299	60	394	1793	295	109	2272	388	651	210	390	15	901	2827
141	49	8071	All	78	338	291	151	2012	131	1157	460	144	563	147	336	257	346	1660
148	53	7696	All	622	641	638	83	461	877	37	326	64	62	1953	90	245	1507	90
151	56	7479	All	596	343	228	660	753	428	189	1375	230	110	778	564	432	387	406
173	62	5655	All	276	283	192	198	276	325	144	828	348	694	314	249	68	632	828
178	66	5271	All	42	59	25	192	117	82	150	441	182	511	73	161	55	136	3045
206	83	3519	All	96	263	162	193	304	188	150	545	166	281	213	216	131	211	400
227	97	2912	All	80	170	127	207	228	142	242	480	156	118	208	216	163	176	199
40	7	19732	All/repeat	556	1604	1082	1233	1300	1162	1549	2709	976	1075	1141	1342	1542	948	1513
57	7	16310	All/repeat	436	1450	1467	423	1843	662	2086	1649	1234	792	771	764	959	850	924
58	7	16116	All/repeat	558	1499	931	915	1398	716	1638	2216	1216	448	857	1051	991	951	731
70	7	13696	All/repeat	496	1305	885	807	1010	627	1378	1684	942	388	743	978	1135	636	682
84	7	12184	All/repeat	278	1535	1142	301	1271	405	1238	1426	944	583	642	477	504	625	813
108	7	10471	All/repeat	268	777	815	488	683	772	860	1463	504	560	505	597	910	662	607
110	7	10319	All/repeat	218	963	773	408	907	427	1185	1234	692	489	561	569	690	545	658
179	7	5168	All/repeat	84	474	468	117	592	146	743	493	356	319	256	231	223	302	364
189	7	4427	All/repeat	116	472	428	136	490	142	385	557	322	234	225	181	181	202	356
218	35	3238	All/repeat	154	134	47	174	180	211	145	479	244	114	249	206	75	360	466
100	40	10874	All/repeat/mobile_element/Class_I/LINE	352	684	106	513	691	666	550	1516	884	730	663	896	119	849	1655
12	21	26675	All/repeat/mobile_element/Class_I/LTR	1812	2863	3287	288	1281	2947	252	882	530	451	3602	410	2376	5199	495
256	121	1766	All/repeat/mobile_element/Class_I/LTR/Ty1_copia/Ale	22	34	129	75	102	42	69	146	82	151	119	60	128	124	483
2	1	40141	All/repeat/mobile_element/Class_I/LTR/Ty1_copia/Angela	2514	2183	5776	1522	3995	1749	1228	3995	1982	551	1184	2449	6433	3760	820
3	1	36188	All/repeat/mobile_element/Class_I/LTR/Ty1_copia/Angela	2354	1665	4034	1490	3599	1162	1477	3504	2138	1154	803	2140	4433	3638	2597
5	1	31504	All/repeat/mobile_element/Class_I/LTR/Ty1_copia/Angela	2236	1567	3098	1245	3196	1014	1003	3346	2152	1094	706	1778	2872	4032	2165
13	1	26489	All/repeat/mobile_element/Class_I/LTR/Ty1_copia/Angela	1698	1423	3672	397	3088	1401	513	2621	1778	991	1156	833	2040	3619	1259
21	1	24196	All/repeat/mobile_element/Class_I/LTR/Ty1_copia/Angela	2490	1747	2103	650	2523	1573	613	1850	904	404	1636	1001	2289	3390	1023
22	1	23927	All/repeat/mobile_element/Class_I/LTR/Ty1_copia/Angela	3678	1332	1364	325	1810	3313	904	895	1138	25	4449	489	1715	2450	40
31	1	21323	All/repeat/mobile_element/Class_I/LTR/Ty1_copia/Angela	2142	1448	1980	569	2447	1242	502	1777	834	361	1173	934	1785	2980	1149
32	1	21252	All/repeat/mobile_element/Class_I/LTR/Ty1_copia/Angela	1546	1384	2598	429	2243	1223	535	1893	1278	673	1208	858	1755	2678	951
34	1	20769	All/repeat/mobile_element/Class_I/LTR/Ty1_copia/Angela	1548	1192	2550	455	2467	871	477	1911	946	651	719	854	2035	2833	1260
39	1	19736	All/repeat/mobile_element/Class_I/LTR/Ty1_copia/Angela	2264	1350	1823	512	1957	1239	430	1571	726	351	1196	954	1731	2573	1059
53	1	17309	All/repeat/mobile_element/Class_I/LTR/Ty1_copia/Angela	1818	716	194	505	426	258	894	1641	2122	1407	141	931	185	2893	3178
64	1	14505	All/repeat/mobile_element/Class_I/LTR/Ty1_copia/Angela	1066	705	1942	206	1503	729	240	1445	1184	747	463	425	996	1866	988
72	1	13302	All/repeat/mobile_element/Class_I/LTR/Ty1_copia/Angela	1424	752	1052	467	1367	704	438	1026	626	245	641	682	1364	1731	783
79	1	12698	All/repeat/mobile_element/Class_I/LTR/Ty1_copia/Angela	1132	804	1160	377	1564	537	397	1223	754	334	394	706	1144	1470	702
81	1	12442	All/repeat/mobile_element/Class_I/LTR/Ty1_copia/Angela	690	822	2032	312	1715	568	196	1063	336	27	395	595	2457	1210	24
95	1	11194	All/repeat/mobile_element/Class_I/LTR/Ty1_copia/Angela	1370	767	966	425	981	487	322	846	562	235	403	587	1118	1357	768
162	1	6375	All/repeat/mobile_element/Class_I/LTR/Ty1_copia/Angela	742	398	581	240	690	248	137	635	252	127	197	367	591	900	270
198	78	4063	All/repeat/mobile_element/Class_I/LTR/Ty1_copia/Ikeros	72	180	130	153	383	219	182	602	508	106	573	131	92	480	252
18	6	24402	All/repeat/mobile_element/Class_I/LTR/Ty1_copia/SIRE	392	1366	469	2022	2257	486	4314	5836	2126	423	358	1349	638	1601	765
26	6	22298	All/repeat/mobile_element/Class_I/LTR/Ty1_copia/SIRE	658	1643	587	1649	2074	718	1667	4828	2116	721	759	1383	684	1814	997
35	6	20614	All/repeat/mobile_element/Class_I/LTR/Ty1_copia/SIRE	634	1110	460	1550	1764	765	2657	3939	2270	315	721	1318	797	1669	645
68	6	14271	All/repeat/mobile_element/Class_I/LTR/Ty1_copia/SIRE	442	1033	394	1022	1224	572	1078	2952	1380	439	602	796	450	1195	692
99	6	10938	All/repeat/mobile_element/Class_I/LTR/Ty1_copia/SIRE	264	858	293	804	1170	371	646	2495	1022	244	352	771	277	1030	341
192	73	4258	All/repeat/mobile_element/Class_I/LTR/Ty1_copia/SIRE	154	303	187	231	298	294	150	611	220	339	271	276	184	264	476
28	29	21667	All/repeat/mobile_element/Class_I/LTR/Ty1_copia/TAR	764	1820	1070	1163	2264	1024	603	3097	1188	807	1608	1746	1191	1806	1516
194	75	4154	All/repeat/mobile_element/Class_I/LTR/Ty1_copia/Tork	52	584	161	148	243	66	78	432	526	154	100	357	169	674	410
16	13	25180	All/repeat/mobile_element/Class_I/LTR/Ty3_gypsy/chromovirus/CRM	810	1100	117	1749	3280	1198	442	3860	680	1450	2795	1648	142	1964	3945
82	30	12366	All/repeat/mobile_element/Class_I/LTR/Ty3_gypsy/chromovirus/CRM	148	262	144	366	168	152	486	1228	1188	3448	102	1608	188	692	2186
116	13	9861	All/repeat/mobile_element/Class_I/LTR/Ty3_gypsy/chromovirus/CRM	316	583	44	718	1238	503	146	1816	258	662	943	607	19	1045	963
223	30	3016	All/repeat/mobile_element/Class_I/LTR/Ty3_gypsy/chromovirus/CRM	110	145	121	134	17	64	21	474	554	418	32	51	150	488	237
1	2	46436	All/repeat/mobile_element/Class_I/LTR/Ty3_gypsy/chromovirus/Tekay	3512	1121	2174	1543	2322	3925	1388	6056	2248	1951	7903	732	722	6740	4099
4	3	35487	All/repeat/mobile_element/Class_I/LTR/Ty3_gypsy/chromovirus/Tekay	4516	950	1155	511	5741	3437	160	1844	312	850	5868	1459	1448	6827	409
7	2	28177	All/repeat/mobile_element/Class_I/LTR/Ty3_gypsy/chromovirus/Tekay	5116	348	473	210	409	5834	2232	592	3350	2334	2329	116	382	570	3882
8	2	27973	All/repeat/mobile_element/Class_I/LTR/Ty3_gypsy/chromovirus/Tekay	3116	1333	1508	465	1070	2859	794	2278	2344	1705	3410	244	760	2427	3660
10	3	27071	All/repeat/mobile_element/Class_I/LTR/Ty3_gypsy/chromovirus/Tekay	2072	1361	1829	121	6863	1988	442	440	156	444	2067	1219	1084	6760	225
19	2	24354	All/repeat/mobile_element/Class_I/LTR/Ty3_gypsy/chromovirus/Tekay	918	872	2388	764	1039	956	109	3567	216	393	7133	263	732	4654	350
27	2	21936	All/repeat/mobile_element/Class_I/LTR/Ty3_gypsy/chromovirus/Tekay	2324	841	1164	731	1094	2069	1603	2690	980	501	3867	316	646	2620	490
43	3	19091	All/repeat/mobile_element/Class_I/LTR/Ty3_gypsy/chromovirus/Tekay	3334	601	753	62	2948	2258	103	156	76	182	3934	726	1036	2873	49
46	19	18717	All/repeat/mobile_element/Class_I/LTR/Ty3_gypsy/chromovirus/Tekay	268	621	83	1511	2395	523	376	4027	812	949	421	1269	75	1018	4369
49	3	18340	All/repeat/mobile_element/Class_I/LTR/Ty3_gypsy/chromovirus/Tekay	2204	792	1040	344	2439	1535	143	904	146	490	2798	1047	1390	2834	234
62	3	14791	All/repeat/mobile_element/Class_I/LTR/Ty3_gypsy/chromovirus/Tekay	2076	453	502	206	2118	1456	103	783	100	296	2641	858	799	2249	151
65	3	14435	All/repeat/mobile_element/Class_I/LTR/Ty3_gypsy/chromovirus/Tekay	1776	641	764	175	2101	1340	739	473	134	264	2461	549	933	1759	326
114	3	10185	All/repeat/mobile_element/Class_I/LTR/Ty3_gypsy/chromovirus/Tekay	2690	118	194	130	1250	1320	21	419	46	208	2163	258	133	1149	86
118	3	9774	All/repeat/mobile_element/Class_I/LTR/Ty3_gypsy/chromovirus/Tekay	866	618	587	12	2798	594	492	123	50	231	857	542	378	1481	145
129	3	8679	All/repeat/mobile_element/Class_I/LTR/Ty3_gypsy/chromovirus/Tekay	214	300	321	386	1263	339	120	1013	112	512	736	702	472	1876	313
132	19	8614	All/repeat/mobile_element/Class_I/LTR/Ty3_gypsy/chromovirus/Tekay	124	306	56	712	992	184	114	1945	268	453	170	546	31	486	2227
24	20	23195	All/repeat/mobile_element/Class_I/LTR/Ty3_gypsy/non-chromovirus/OTA/Athila	930	568	474	245	1967	1701	171	1614	532	798	3015	347	148	3103	7582
42	11	19339	All/repeat/mobile_element/Class_I/LTR/Ty3_gypsy/non-chromovirus/OTA/Athila	1116	752	615	671	2285	2171	745	1901	1122	410	2044	699	723	3730	355
48	17	18472	All/repeat/mobile_element/Class_I/LTR/Ty3_gypsy/non-chromovirus/OTA/Athila	1000	910	581	1056	1666	2090	649	3051	894	137	1509	1137	618	3046	128
55	17	17070	All/repeat/mobile_element/Class_I/LTR/Ty3_gypsy/non-chromovirus/OTA/Athila	886	863	535	980	1555	1998	515	3109	906	160	1278	930	365	2876	114
60	11	15602	All/repeat/mobile_element/Class_I/LTR/Ty3_gypsy/non-chromovirus/OTA/Athila	880	647	417	628	1647	1563	803	1981	1080	195	1753	774	331	2707	196
80	4	12458	All/repeat/mobile_element/Class_I/LTR/Ty3_gypsy/non-chromovirus/OTA/Athila	298	169	120	135	758	542	119	472	240	949	539	290	88	830	6909
97	11	11095	All/repeat/mobile_element/Class_I/LTR/Ty3_gypsy/non-chromovirus/OTA/Athila	720	427	344	172	1640	1297	215	1240	560	63	1303	243	126	2684	61
104	11	10628	All/repeat/mobile_element/Class_I/LTR/Ty3_gypsy/non-chromovirus/OTA/Athila	646	412	280	408	1310	975	408	1278	604	114	1223	430	289	2117	134
185	69	4815	All/repeat/mobile_element/Class_I/LTR/Ty3_gypsy/non-chromovirus/OTA/Athila	336	211	162	232	481	643	91	761	204	31	419	216	100	904	24
11	10	26820	All/repeat/mobile_element/Class_I/LTR/Ty3_gypsy/non-chromovirus/OTA/Tat/Retand	476	986	575	2110	1771	685	2310	5130	2020	2064	364	1621	1604	3338	1766
45	5	18841	All/repeat/mobile_element/Class_II/Subclass_1/TIR/EnSpm_CACTA	856	884	213	995	1325	1053	1120	3391	1972	1263	1615	1366	419	878	1491
47	5	18659	All/repeat/mobile_element/Class_II/Subclass_1/TIR/EnSpm_CACTA	630	791	207	1200	1201	901	1630	3068	1876	1220	1110	1688	550	855	1732
59	24	15644	All/repeat/mobile_element/Class_II/Subclass_1/TIR/EnSpm_CACTA	822	764	509	1317	1824	974	645	2768	566	336	1312	1030	816	1084	877
127	24	8837	All/repeat/mobile_element/Class_II/Subclass_1/TIR/EnSpm_CACTA	522	426	290	648	1095	544	301	1506	306	189	762	529	504	658	557
140	5	8100	All/repeat/mobile_element/Class_II/Subclass_1/TIR/EnSpm_CACTA	336	393	87	549	525	419	540	1515	770	498	596	719	192	331	630
144	52	7994	All/repeat/mobile_element/Class_II/Subclass_1/TIR/EnSpm_CACTA	172	503	186	565	667	271	757	1075	654	412	642	727	323	334	706
150	5	7512	All/repeat/mobile_element/Class_II/Subclass_1/TIR/EnSpm_CACTA	330	348	122	475	587	403	460	1327	748	488	468	612	185	294	665
176	64	5475	All/repeat/mobile_element/Class_II/Subclass_1/TIR/EnSpm_CACTA	292	271	83	306	333	420	208	661	300	251	461	257	126	590	916
199	5	3839	All/repeat/mobile_element/Class_II/Subclass_1/TIR/EnSpm_CACTA	146	170	46	249	223	219	314	642	402	221	235	348	150	162	312
86	28	12039	All/repeat/mobile_element/Class_II/Subclass_1/TIR/MuDR_Mutator	1076	1148	482	541	598	816	1533	872	1038	132	1323	804	906	687	83
219	90	3120	All/repeat/mobile_element/Class_II/Subclass_1/TIR/MuDR_Mutator	36	83	76	288	380	39	63	694	110	218	47	251	134	350	351
190	71	4406	All/repeat/mobile_element/Class_II/Subclass_1/TIR/PIF_Harbinger	92	110	60	329	182	84	173	620	190	381	136	259	94	203	1493
98	22	11080	All/repeat/rDNA/45S_rDNA	134	133	84	802	337	151	229	2373	510	574	696	492	277	802	3486
133	22	8574	All/repeat/rDNA/45S_rDNA	118	132	94	658	223	153	199	1678	406	486	479	362	229	562	2795
236	103	2659	All/repeat/rDNA/5S_rDNA	108	54	14	206	172	81	83	345	132	103	204	513	78	196	370
107	43	10478	All/repeat/satellite	114	292	66	921	931	308	718	2677	1154	522	267	939	118	468	983

## Sheet: Supplementary Table S4C
Supplementary Table S4C. Repeat Explorer2 comparative analysis. Repeat content data for phylogenetically analyzed clusters (repeat families) of the evolutionary group Fine leaved (FL).
# cluster	# supercluster	Automatic_annotation	Festuca abyssinica_AB	Festuca asplundii_AC	Festuca capillifolia_SS	Festuca chimborazensis_AD	Festuca eskia_ OO	Festuca fimbriata_AE	Festuca francoi_TT	Festuca gracillima_AF	Festuca holubii_AG	Festuca ovina_UU	Festuca pampeana_VV	Festuca procera_AH	Festuca pyrenaica_WW	Festuca pyrogea_XX	Festuca rubra_AN	Megalachne masafuerana_AJ	Vulpia ciliata_YY	Total
			158960	331124	177206	143276	317762	207162	231806	183168	135198	149724	196018	536736	395608	221512	333992	82838	155632	3957722
28	22	All	608	1103	208	745	896	560	3018	928	661	2009	720	2236	1335	1436	1921	299	1455	20138
53	24	All	378	891	168	471	577	444	2748	580	458	1510	540	1687	1011	946	1394	251	770	14824
63	38	All	366	907	172	547	927	434	2958	632	462	555	604	1549	933	600	876	227	367	13116
69	42	All	334	912	236	418	548	410	2112	551	383	649	562	1567	895	592	924	184	551	11828
77	47	All	510	756	390	461	1247	234	650	560	460	617	444	1411	1222	644	839	172	262	10879
99	55	All	64	867	50	428	1439	288	254	518	431	533	260	1351	710	244	413	55	106	8011
104	41	All	230	1201	280	325	413	280	256	488	291	192	382	1478	837	312	313	161	249	7688
110	60	All	204	389	102	291	598	206	1694	360	302	176	374	820	632	270	348	112	77	6955
119	63	All	672	367	256	213	332	446	194	347	156	309	340	781	698	416	445	80	370	6422
137	73	All	144	280	90	119	19	108	888	162	96	310	148	446	315	716	1132	75	442	5490
142	41	All	126	969	86	236	206	386	98	224	211	65	334	1295	379	92	92	124	55	4978
151	24	All	130	155	60	131	140	82	584	147	88	402	270	366	204	648	455	20	316	4198
158	87	All	100	266	28	155	254	132	510	201	132	419	70	436	300	152	384	69	173	3781
162	90	All	148	202	62	141	144	112	536	149	98	231	170	426	248	240	291	38	236	3472
165	92	All	94	257	62	136	226	82	530	173	127	147	216	431	302	208	218	43	126	3378
167	93	All	98	246	52	151	241	108	284	163	103	251	184	406	226	250	259	51	183	3256
168	94	All	54	320	262	132	262	224	144	244	129	79	182	615	219	132	147	24	65	3234
210	132	All	38	193	42	73	145	158	78	145	57	55	74	258	245	48	84	18	22	1733
212	134	All	24	115	28	33	212	182	176	81	34	53	92	182	115	100	137	22	71	1657
16	6	All/repeat	104	358	114	175	65	88	6326	159	179	4771	132	543	865	4568	3542	78	2563	24630
24	6	All/repeat	754	2301	322	1099	282	838	3172	1071	1011	1073	964	3538	2002	1184	1232	515	778	22136
67	6	All/repeat	458	1278	232	790	600	494	1220	717	748	390	524	2154	1398	312	465	379	161	12320
140	75	All/repeat	100	434	38	177	207	320	736	293	180	163	218	718	498	210	237	179	529	5237
18	11	All/repeat/mobile_element/Class_I/LTR	2830	534	5984	234	3010	210	398	405	182	1704	208	984	2540	1728	2839	124	298	24212
36	25	All/repeat/mobile_element/Class_I/LTR	742	1236	474	564	2034	482	450	852	534	448	1044	1989	2438	640	726	470	291	15414
52	32	All/repeat/mobile_element/Class_I/LTR	258	737	1128	514	1639	414	456	853	398	463	2080	1529	1319	1374	947	383	146	14638
61	36	All/repeat/mobile_element/Class_I/LTR	192	1585	318	329	1407	442	202	823	317	361	336	3482	1349	174	787	191	168	12463
79	48	All/repeat/mobile_element/Class_I/LTR	362	955	336	346	1443	1046	140	371	310	507	246	1536	881	208	763	195	204	9849
82	49	All/repeat/mobile_element/Class_I/LTR	98	970	760	338	866	764	426	537	335	355	498	1479	933	632	773	97	371	10232
92	11	All/repeat/mobile_element/Class_I/LTR	2330	423	1334	176	1068	156	286	191	152	110	134	681	1072	128	258	89	207	8795
107	58	All/repeat/mobile_element/Class_I/LTR	1254	307	64	315	1381	136	134	467	271	173	704	568	545	356	203	71	68	7017
121	64	All/repeat/mobile_element/Class_I/LTR	236	384	250	250	327	230	450	351	249	304	394	850	391	840	509	70	24	6109
124	67	All/repeat/mobile_element/Class_I/LTR	528	679	230	398	26	332	330	479	323	58	402	1246	612	90	102	186	122	6143
3	1	All/repeat/mobile_element/Class_I/LTR/Ty1_copia/Angela	2660	4541	442	2126	2489	4314	158	1074	1924	108	1490	8382	1620	136	152	120	1111	32847
7	1	All/repeat/mobile_element/Class_I/LTR/Ty1_copia/Angela	2162	4189	476	2347	2266	3276	464	1083	2129	280	830	7296	2126	190	354	199	1222	30889
11	1	All/repeat/mobile_element/Class_I/LTR/Ty1_copia/Angela	2256	3396	400	1994	1956	3778	178	1016	1715	124	1560	6770	1358	292	201	107	395	27496
21	1	All/repeat/mobile_element/Class_I/LTR/Ty1_copia/Angela	1314	3372	400	1682	1477	2114	484	779	1460	312	758	5733	1868	166	371	291	283	22864
26	1	All/repeat/mobile_element/Class_I/LTR/Ty1_copia/Angela	708	4083	330	1777	944	1936	284	722	1669	127	462	6332	1569	44	163	110	299	21559
30	1	All/repeat/mobile_element/Class_I/LTR/Ty1_copia/Angela	1166	3132	362	1486	1493	1790	362	752	1290	155	324	5144	1792	68	173	143	141	19773
35	1	All/repeat/mobile_element/Class_I/LTR/Ty1_copia/Angela	864	3354	356	1539	962	1700	316	573	1360	106	398	5711	1568	32	155	130	22	19146
41	1	All/repeat/mobile_element/Class_I/LTR/Ty1_copia/Angela	1316	2031	288	1097	1629	2260	280	607	966	260	302	3865	1041	102	234	284	60	16622
48	1	All/repeat/mobile_element/Class_I/LTR/Ty1_copia/Angela	986	1938	216	932	1590	2066	286	555	910	254	218	3525	1027	72	228	281	76	15160
75	1	All/repeat/mobile_element/Class_I/LTR/Ty1_copia/Angela	984	1517	182	773	749	1586	52	339	700	49	362	2724	595	26	78	63	84	10863
76	1	All/repeat/mobile_element/Class_I/LTR/Ty1_copia/Angela	444	801	474	380	330	312	1126	475	323	832	674	1222	1336	594	974	352	48	10697
78	1	All/repeat/mobile_element/Class_I/LTR/Ty1_copia/Angela	436	731	436	320	361	284	908	395	278	732	1116	1054	1134	978	973	367	18	10521
117	39	All/repeat/mobile_element/Class_I/LTR/Ty1_copia/Angela	56	841	140	174	1237	358	120	300	186	110	260	1412	597	188	151	283	1020	7433
120	39	All/repeat/mobile_element/Class_I/LTR/Ty1_copia/Angela	204	932	114	141	839	318	108	212	119	125	168	1681	547	144	149	53	984	6838
153	82	All/repeat/mobile_element/Class_I/LTR/Ty1_copia/Angela	68	445	240	154	425	188	136	374	115	87	224	714	281	46	83	433	733	4746
178	105	All/repeat/mobile_element/Class_I/LTR/Ty1_copia/Ivana	90	118	38	168	355	260	46	278	145	10	516	420	150	46	52	171	809	3672
1	2	All/repeat/mobile_element/Class_I/LTR/Ty1_copia/SIRE	508	4397	1946	1788	2952	2046	1944	1863	1620	670	1914	7536	3388	654	1677	272	801	35976
10	2	All/repeat/mobile_element/Class_I/LTR/Ty1_copia/SIRE	920	3016	1600	1130	2634	1566	2586	1640	1011	819	924	4459	3068	404	1508	360	275	27920
17	2	All/repeat/mobile_element/Class_I/LTR/Ty1_copia/SIRE	794	2538	1838	849	1435	1320	1694	1369	806	509	1466	4308	2977	808	1221	283	351	24566
20	2	All/repeat/mobile_element/Class_I/LTR/Ty1_copia/SIRE	870	2615	1210	1092	2351	1500	1772	1339	883	652	788	3714	2418	384	1195	320	365	23468
22	2	All/repeat/mobile_element/Class_I/LTR/Ty1_copia/SIRE	656	2332	994	942	2085	1306	1492	1575	1034	465	1808	4241	1626	766	1002	196	82	22602
33	2	All/repeat/mobile_element/Class_I/LTR/Ty1_copia/SIRE	744	1619	2320	697	722	790	1094	802	619	711	646	2508	3327	718	1494	319	478	19608
43	2	All/repeat/mobile_element/Class_I/LTR/Ty1_copia/SIRE	216	2453	898	824	996	908	992	950	883	343	546	3897	1732	152	861	118	336	17105
58	2	All/repeat/mobile_element/Class_I/LTR/Ty1_copia/SIRE	126	2167	784	760	412	760	756	617	819	174	672	3524	1446	88	492	71	122	13790
66	2	All/repeat/mobile_element/Class_I/LTR/Ty1_copia/SIRE	110	1885	618	660	489	696	686	687	680	210	600	2968	1333	236	564	67	58	12547
68	2	All/repeat/mobile_element/Class_I/LTR/Ty1_copia/SIRE	472	893	1328	389	226	340	706	465	269	499	550	1408	1887	684	1236	207	13	11572
71	2	All/repeat/mobile_element/Class_I/LTR/Ty1_copia/SIRE	420	1193	546	483	1319	752	1022	691	464	273	446	1855	1065	130	493	105	68	11325
86	2	All/repeat/mobile_element/Class_I/LTR/Ty1_copia/SIRE	164	1143	206	467	1308	634	296	535	483	144	568	1923	828	122	295	50	69	9235
114	2	All/repeat/mobile_element/Class_I/LTR/Ty1_copia/SIRE	70	977	324	336	431	340	346	365	387	104	226	1711	690	44	275	26	755	7407
15	16	All/repeat/mobile_element/Class_I/LTR/Ty1_copia/TAR	592	2137	808	1145	1544	2906	1102	1298	1074	658	1342	3508	1836	546	1318	2111	341	24266
145	77	All/repeat/mobile_element/Class_I/LTR/Ty1_copia/Tork	110	529	200	360	180	414	282	130	376	147	178	755	302	98	193	79	618	4951
42	14	All/repeat/mobile_element/Class_I/LTR/Ty3_gypsy/chromovirus/CRM	496	796	2358	798	477	538	562	504	520	339	344	1556	2335	198	985	3841	229	16876
59	10	All/repeat/mobile_element/Class_I/LTR/Ty3_gypsy/chromovirus/CRM	262	1547	162	689	1672	396	272	886	676	450	326	2920	1803	266	905	206	164	13602
100	10	All/repeat/mobile_element/Class_I/LTR/Ty3_gypsy/chromovirus/CRM	98	732	62	303	1009	188	142	449	343	219	218	1722	1488	148	507	82	124	7834
103	10	All/repeat/mobile_element/Class_I/LTR/Ty3_gypsy/chromovirus/CRM	172	773	90	302	1003	150	164	518	317	264	310	1601	1009	330	494	72	148	7717
116	14	All/repeat/mobile_element/Class_I/LTR/Ty3_gypsy/chromovirus/CRM	200	273	926	245	96	176	82	219	176	96	124	553	810	122	285	2047	331	6761
126	10	All/repeat/mobile_element/Class_I/LTR/Ty3_gypsy/chromovirus/CRM	106	640	66	239	927	126	80	431	218	162	196	1126	951	116	381	72	341	6178
136	14	All/repeat/mobile_element/Class_I/LTR/Ty3_gypsy/chromovirus/CRM	168	183	708	191	98	104	114	196	143	109	154	468	620	162	335	1658	261	5672
170	96	All/repeat/mobile_element/Class_I/LTR/Ty3_gypsy/chromovirus/CRM	142	203	278	116	134	174	134	159	90	113	168	483	297	158	366	84	81	3180
171	97	All/repeat/mobile_element/Class_I/LTR/Ty3_gypsy/chromovirus/CRM	36	61	246	66	372	28	356	55	54	89	114	152	442	104	395	73	65	2708
23	20	All/repeat/mobile_element/Class_I/LTR/Ty3_gypsy/chromovirus/Tekay	1816	468	7962	214	3215	272	196	364	174	1193	120	808	1812	1294	1893	126	286	22213
85	17	All/repeat/mobile_element/Class_I/LTR/Ty3_gypsy/chromovirus/Tekay	70	646	56	116	4352	188	234	166	119	222	186	911	1304	364	488	30	435	9887
97	17	All/repeat/mobile_element/Class_I/LTR/Ty3_gypsy/chromovirus/Tekay	34	355	46	89	4028	196	226	109	73	165	104	585	1380	208	403	19	267	8287
25	9	All/repeat/mobile_element/Class_I/LTR/Ty3_gypsy/non-chromovirus/OTA/Athila	610	2212	786	972	1624	782	2074	995	801	748	724	3478	2482	984	1567	470	556	21865
27	4	All/repeat/mobile_element/Class_I/LTR/Ty3_gypsy/non-chromovirus/OTA/Athila	956	2216	1526	895	951	788	1502	954	798	875	542	3389	2114	768	2205	357	305	21141
32	4	All/repeat/mobile_element/Class_I/LTR/Ty3_gypsy/non-chromovirus/OTA/Athila	172	433	4324	143	21	116	490	135	135	3179	34	472	550	482	6319	65	377	17447
39	9	All/repeat/mobile_element/Class_I/LTR/Ty3_gypsy/non-chromovirus/OTA/Athila	446	1752	708	760	1671	576	1588	778	684	646	602	2776	2043	748	1195	312	175	17460
40	4	All/repeat/mobile_element/Class_I/LTR/Ty3_gypsy/non-chromovirus/OTA/Athila	628	1766	974	667	687	598	1758	777	585	448	484	2447	1765	654	2208	275	77	16798
47	29	All/repeat/mobile_element/Class_I/LTR/Ty3_gypsy/non-chromovirus/OTA/Athila	402	1505	1466	699	834	420	1438	592	671	808	266	2132	1916	210	1978	273	76	15686
54	4	All/repeat/mobile_element/Class_I/LTR/Ty3_gypsy/non-chromovirus/OTA/Athila	464	2080	826	669	399	550	1504	585	633	286	190	2576	1904	194	1303	333	2	14498
81	4	All/repeat/mobile_element/Class_I/LTR/Ty3_gypsy/non-chromovirus/OTA/Athila	470	1206	510	401	464	356	860	411	346	259	330	1686	1205	376	951	191	130	10152
131	4	All/repeat/mobile_element/Class_I/LTR/Ty3_gypsy/non-chromovirus/OTA/Athila	172	818	378	225	137	202	722	184	242	117	52	981	770	70	543	124	38	5775
135	4	All/repeat/mobile_element/Class_I/LTR/Ty3_gypsy/non-chromovirus/OTA/Athila	256	606	328	231	128	164	640	253	215	162	122	879	668	192	539	114	210	5707
138	74	All/repeat/mobile_element/Class_I/LTR/Ty3_gypsy/non-chromovirus/OTA/Athila	184	546	552	236	71	152	560	187	187	292	64	682	552	130	738	87	4	5224
149	9	All/repeat/mobile_element/Class_I/LTR/Ty3_gypsy/non-chromovirus/OTA/Athila	150	397	146	163	345	138	436	202	153	169	170	586	368	264	342	94	62	4185
187	4	All/repeat/mobile_element/Class_I/LTR/Ty3_gypsy/non-chromovirus/OTA/Athila	100	448	128	114	95	78	210	87	118	32	22	509	394	26	174	46	358	2939
152	72	All/repeat/mobile_element/Class_I/LTR/Ty3_gypsy/non-chromovirus/OTA/Tat/Ogre	102	263	146	143	512	108	382	138	143	78	160	486	839	140	282	54	2332	6308
184	110	All/repeat/mobile_element/Class_I/LTR/Ty3_gypsy/non-chromovirus/OTA/Tat/Ogre	64	218	106	100	288	124	226	144	132	65	82	338	449	32	156	35	322	2881
2	7	All/repeat/mobile_element/Class_I/LTR/Ty3_gypsy/non-chromovirus/OTA/Tat/Retand	1536	1540	1228	849	2413	784	938	1379	734	1211	1916	3330	2969	2236	1764	725	400	25952
4	5	All/repeat/mobile_element/Class_I/LTR/Ty3_gypsy/non-chromovirus/OTA/Tat/Retand	1796	1972	1016	1016	2365	1844	944	2053	831	1048	3126	4502	2754	1930	1587	2786	210	31780
5	5	All/repeat/mobile_element/Class_I/LTR/Ty3_gypsy/non-chromovirus/OTA/Tat/Retand	1426	1497	1372	774	1953	1806	1114	1974	680	1008	2756	3517	2808	2382	1841	3012	251	30171
14	5	All/repeat/mobile_element/Class_I/LTR/Ty3_gypsy/non-chromovirus/OTA/Tat/Retand	716	1315	1098	672	2137	1026	882	1368	585	1298	1730	3011	2395	2832	2035	933	112	24145
19	12	All/repeat/mobile_element/Class_I/LTR/Ty3_gypsy/non-chromovirus/OTA/Tat/Retand	1514	996	1024	772	3824	566	858	1261	690	767	2450	2088	2087	1764	1320	454	149	22584
37	7	All/repeat/mobile_element/Class_I/LTR/Ty3_gypsy/non-chromovirus/OTA/Tat/Retand	1046	1397	458	673	1264	596	198	911	613	216	1330	2380	2269	356	270	654	135	14766
89	12	All/repeat/mobile_element/Class_I/LTR/Ty3_gypsy/non-chromovirus/OTA/Tat/Retand	178	550	614	309	1333	224	328	520	301	278	732	1094	1012	526	504	262	150	8915
193	117	All/repeat/mobile_element/Class_I/LTR/Ty3_gypsy/non-chromovirus/OTA/Tat/Retand	106	144	36	73	728	86	66	121	77	45	54	322	357	38	64	47	877	3241
6	3	All/repeat/mobile_element/Class_II/Subclass_1/TIR/EnSpm_CACTA	1384	3145	1714	1312	2009	1826	1208	1803	1167	872	2044	4903	2244	2296	1204	842	1353	31326
9	3	All/repeat/mobile_element/Class_II/Subclass_1/TIR/EnSpm_CACTA	1280	3393	1608	1337	1716	1924	1104	1712	1214	739	1102	5215	2631	1188	1055	954	299	28471
46	3	All/repeat/mobile_element/Class_II/Subclass_1/TIR/EnSpm_CACTA	386	2447	396	1037	899	1086	272	1043	892	222	1368	4052	960	732	251	355	3341	19739
49	30	All/repeat/mobile_element/Class_II/Subclass_1/TIR/EnSpm_CACTA	1146	1131	624	605	1747	672	518	882	581	645	698	2106	1677	1016	975	223	268	15514
55	3	All/repeat/mobile_element/Class_II/Subclass_1/TIR/EnSpm_CACTA	646	1469	858	600	979	982	604	962	548	454	554	2403	1207	678	672	429	1281	15326
60	3	All/repeat/mobile_element/Class_II/Subclass_1/TIR/EnSpm_CACTA	638	1686	642	598	710	834	432	823	539	469	710	2504	1028	776	573	397	98	13457
64	3	All/repeat/mobile_element/Class_II/Subclass_1/TIR/EnSpm_CACTA	831	1774	616	590	740	1226	344	693	499	310	526	2493	977	374	420	283	410	13106
73	27	All/repeat/mobile_element/Class_II/Subclass_1/TIR/EnSpm_CACTA	700	877	588	465	797	374	776	686	356	373	392	1730	1134	898	546	84	60	10836
80	3	All/repeat/mobile_element/Class_II/Subclass_1/TIR/EnSpm_CACTA	451	1157	604	494	674	662	386	663	436	341	352	1730	902	332	478	359	108	10129
105	3	All/repeat/mobile_element/Class_II/Subclass_1/TIR/EnSpm_CACTA	82	282	156	127	160	72	1604	256	141	286	18	500	374	2456	509	19	39	7081
125	27	All/repeat/mobile_element/Class_II/Subclass_1/TIR/EnSpm_CACTA	338	437	240	223	260	178	366	503	167	175	358	1031	458	768	325	33	1	5861
144	3	All/repeat/mobile_element/Class_II/Subclass_1/TIR/EnSpm_CACTA	200	512	306	230	379	322	158	331	207	186	148	763	414	232	243	148	1	4780
157	86	All/repeat/mobile_element/Class_II/Subclass_1/TIR/EnSpm_CACTA	116	358	78	139	273	136	448	185	180	275	150	505	354	182	267	62	909	4617
45	18	All/repeat/mobile_element/Class_II/Subclass_1/TIR/MuDR_Mutator	1302	2501	120	862	872	1292	72	1291	774	118	2156	3835	571	262	185	184	660	17057
101	18	All/repeat/mobile_element/Class_II/Subclass_1/TIR/MuDR_Mutator	420	1064	76	341	346	530	54	699	294	91	1370	1552	257	296	170	88	226	7874
219	140	All/repeat/mobile_element/Class_II/Subclass_1/TIR/MuDR_Mutator	72	82	118	31	108	40	82	63	34	51	76	189	234	56	73	28	517	1854
229	149	All/repeat/mobile_element/Class_II/Subclass_1/TIR/MuDR_Mutator	48	137	34	33	69	30	144	61	32	47	32	159	134	22	84	9	520	1595
197	121	All/repeat/mobile_element/Class_II/Subclass_1/TIR/PIF_Harbinger	82	149	44	101	152	72	220	105	64	116	110	284	205	182	262	31	344	2523
51	21	All/repeat/rDNA/45S_rDNA	516	168	1108	309	2400	316	580	729	389	580	1836	2081	1030	542	1450	379	774	15187
112	21	All/repeat/rDNA/45S_rDNA	168	61	390	71	943	118	214	247	115	264	1432	721	429	622	498	349	173	6815
183	109	All/repeat/rDNA/5S_rDNA	36	94	144	43	344	44	284	124	55	100	156	227	196	342	272	128	124	2713
34	23	All/repeat/satellite	746	964	488	618	800	944	600	1587	511	449	4794	1571	1103	2676	932	94	460	19337
96	45	All/repeat/satellite	374	350	362	283	428	114	476	317	260	89	946	917	1148	1826	249	57	134	8330
			225070	475808	255962	208572	438561	289222	319548	257080	194475	203923	273834	784091	538397	290518	425377	121409	201635

## Sheet: Supplementary Table S4D
Supplementary Table S4D. Repeat Explorer2 comparative analysis. Repeat content data for phylogenetically analyzed clusters (repeat families) of the evolutionary group Schedonorus.
# cluster	# supercluster	Automatic_annotation	Festuca arundinacea_AX	Festuca atlantigena_AY	Festuca dracomontana_AQ	Festuca fenas_AA	Festuca fontqueri_BB	Festuca gigantea_AO	Festuca gudoschnikovii_AR	Festuca letourneuxiana_CC	Festuca mairei_DD	Festuca pratensis_EE	Festuca simensis_AS	Lolium canariense_AT	Lolium perenne_AL	Lolium persicum_AK	Lolium rigidum_AV	Lolium saxatile_AW	Mycropyropsys tuberosa_AU
28	13	All	911	858	956	872	1409	1023	666	1046	1184	866	572	672	1055	1161	344	514	754
62	30	All	548	379	401	544	1228	993	515	638	642	466	730	730	641	379	680	1004	599
66	32	All	410	444	227	62	108	349	184	418	64	329	62	1350	1522	1182	1329	1321	1140
73	34	All	502	429	397	388	872	815	477	612	474	436	558	646	737	508	610	924	595
85	36	All	541	495	586	458	639	644	380	560	464	413	756	480	395	1187	182	516	522
94	13	All	565	489	599	276	440	321	202	644	524	360	38	388	651	1178	396	418	620
96	13	All	507	569	518	486	601	478	327	628	710	375	332	172	455	647	240	242	515
100	41	All	599	486	579	376	628	502	369	576	404	326	308	244	398	660	228	400	555
104	42	All	408	437	372	240	384	538	303	450	376	245	310	352	583	451	465	505	670
107	43	All	281	405	347	244	365	340	236	296	282	249	190	352	891	851	573	408	495
110	45	All	306	275	227	226	522	518	297	274	320	229	368	454	454	334	611	604	398
119	47	All	194	261	212	170	281	318	196	210	206	152	252	544	521	384	756	761	326
121	49	All	174	169	180	164	327	425	205	248	228	239	346	452	547	332	496	648	211
125	53	All	316	351	409	186	295	255	174	256	200	250	176	230	315	521	160	354	509
131	56	All	142	192	151	206	268	166	149	212	136	230	82	436	693	676	247	423	272
138	60	All	209	245	213	184	304	514	276	232	192	244	382	138	30	57	18	117	626
142	65	All	166	169	145	144	360	399	203	176	140	181	268	160	181	143	193	362	337
146	68	All	108	133	141	104	260	453	239	172	128	261	300	236	79	83	92	247	437
152	71	All	153	138	100	130	278	269	132	150	150	153	186	164	178	105	155	244	210
156	73	All	141	205	175	114	130	209	138	154	158	139	168	202	144	182	92	114	261
159	75	All	141	132	115	80	252	270	145	136	142	135	202	120	156	79	113	134	244
161	61	All	152	136	133	116	242	336	177	188	98	183	238	116	28	27	15	68	333
163	77	All	264	141	129	266	379	131	50	350	362	46	100	26	50	30	21	40	33
172	84	All	125	112	128	76	93	145	103	140	126	166	106	96	168	267	94	108	190
173	85	All	153	163	104	92	183	137	63	114	194	89	102	102	162	57	164	113	195
176	87	All	51	156	124	50	133	114	61	98	74	79	260	106	209	153	99	133	222
177	88	All	46	25	70	120	94	117	61	56	74	110	22	214	553	173	110	196	63
188	98	All	42	77	100	42	53	127	78	30	50	74	36	114	183	227	84	77	156
192	101	All	56	71	67	38	73	125	78	50	56	65	52	94	86	61	132	150	121
196	103	All	48	63	58	38	114	142	74	56	48	69	92	78	61	39	82	81	178
197	104	All	94	122	88	88	32	69	33	104	84	35	38	84	61	47	49	64	201
201	108	All	51	64	44	60	65	101	50	80	38	36	58	98	87	73	112	118	50
226	129	All	35	68	55	46	49	78	20	40	40	16	42	22	24	29	30	39	56
231	134	All	23	19	17	10	32	35	21	26	38	27	60	46	35	29	85	106	25
83	24	All/repeat	245	303	291	284	622	779	418	320	352	379	518	904	818	574	901	1212	366
99	24	All/repeat	230	350	216	164	366	465	281	234	206	190	442	732	645	544	1100	954	522
105	22	All/repeat	90	115	199	66	196	524	306	128	66	216	396	690	758	701	1077	800	687
116	22	All/repeat	183	194	205	120	373	683	357	226	218	328	368	204	179	118	182	279	1620
130	22	All/repeat	173	164	171	192	330	371	199	162	224	183	248	444	424	333	422	426	265
57	28	All/repeat/mobile_element/Class_I/LINE	577	640	505	554	924	1013	594	592	578	429	646	670	781	548	893	886	692
157	74	All/repeat/mobile_element/Class_I/LINE	250	112	123	160	271	177	125	252	228	116	98	94	246	134	68	108	76
2	9	All/repeat/mobile_element/Class_I/LTR	1423	3401	3020	4156	2531	1046	760	1556	3290	960	582	794	543	533	253	447	759
12	21	All/repeat/mobile_element/Class_I/LTR	548	605	771	628	446	883	532	598	520	756	400	2026	3106	3316	1188	1508	1050
27	9	All/repeat/mobile_element/Class_I/LTR	871	2157	1897	2414	1427	624	449	918	1774	612	368	346	237	300	121	227	452
56	14	All/repeat/mobile_element/Class_I/LTR	1323	768	786	1074	1993	753	333	1506	1524	225	556	160	208	139	106	168	247
64	31	All/repeat/mobile_element/Class_I/LTR	476	515	611	1110	2383	425	242	508	1132	337	696	376	439	755	188	455	191
71	14	All/repeat/mobile_element/Class_I/LTR	1003	292	645	1376	2144	569	209	1206	1622	182	426	58	138	41	33	58	62
79	27	All/repeat/mobile_element/Class_I/LTR	1131	562	692	1050	1272	509	239	1332	1468	158	390	120	174	132	93	144	154
113	14	All/repeat/mobile_element/Class_I/LTR	667	333	380	676	971	329	171	770	884	134	274	52	106	78	36	74	95
149	9	All/repeat/mobile_element/Class_I/LTR	154	390	349	570	533	114	75	168	352	151	56	102	63	50	25	52	87
158	27	All/repeat/mobile_element/Class_I/LTR	297	146	182	224	526	136	61	338	420	35	96	24	33	17	16	21	30
187	97	All/repeat/mobile_element/Class_I/LTR	78	63	77	78	122	87	40	64	82	47	42	132	174	184	86	114	111
3	3	All/repeat/mobile_element/Class_I/LTR/Ty1_copia/Angela	640	792	848	644	2082	1552	1055	608	790	945	748	2604	2261	3110	706	2026	1404
5	3	All/repeat/mobile_element/Class_I/LTR/Ty1_copia/Angela	665	766	1027	698	2561	1730	937	630	932	1050	658	2246	2055	2605	534	1966	1098
14	3	All/repeat/mobile_element/Class_I/LTR/Ty1_copia/Angela	569	855	750	410	1450	1154	857	434	636	645	566	2382	1455	2307	797	1739	1637
15	3	All/repeat/mobile_element/Class_I/LTR/Ty1_copia/Angela	544	577	830	602	2241	1474	708	546	872	973	518	2028	1852	1865	370	1398	860
55	3	All/repeat/mobile_element/Class_I/LTR/Ty1_copia/Angela	275	408	550	342	1502	762	382	332	414	508	472	1114	1484	1558	414	844	776
81	3	All/repeat/mobile_element/Class_I/LTR/Ty1_copia/Angela	243	244	424	290	1294	671	361	282	414	418	354	780	1113	1105	309	792	354
86	3	All/repeat/mobile_element/Class_I/LTR/Ty1_copia/Angela	243	267	426	394	1324	905	397	298	482	561	224	1010	698	735	129	722	297
92	3	All/repeat/mobile_element/Class_I/LTR/Ty1_copia/Angela	186	183	390	370	1372	868	307	232	466	520	208	842	693	692	119	629	218
115	3	All/repeat/mobile_element/Class_I/LTR/Ty1_copia/Angela	164	127	267	270	934	613	224	182	358	421	186	650	542	367	80	384	117
167	80	All/repeat/mobile_element/Class_I/LTR/Ty1_copia/Ikeros	170	122	110	198	255	124	59	228	228	62	72	160	136	92	38	111	119
13	6	All/repeat/mobile_element/Class_I/LTR/Ty1_copia/SIRE	945	966	1578	1536	1254	1838	939	1104	1900	824	958	888	1080	1462	332	482	738
16	6	All/repeat/mobile_element/Class_I/LTR/Ty1_copia/SIRE	1154	1167	1174	1354	1024	1557	748	1226	1892	678	844	1102	1043	1359	432	698	725
40	6	All/repeat/mobile_element/Class_I/LTR/Ty1_copia/SIRE	702	429	1093	1412	1012	1478	566	848	1586	743	672	546	946	684	194	310	261
43	6	All/repeat/mobile_element/Class_I/LTR/Ty1_copia/SIRE	678	723	524	590	1038	683	396	682	788	362	434	2040	703	1342	334	1163	699
52	6	All/repeat/mobile_element/Class_I/LTR/Ty1_copia/SIRE	785	559	808	848	988	748	483	894	1074	557	446	1142	742	839	206	849	338
68	6	All/repeat/mobile_element/Class_I/LTR/Ty1_copia/SIRE	512	708	799	688	435	770	490	596	782	447	616	358	638	1254	307	357	644
95	6	All/repeat/mobile_element/Class_I/LTR/Ty1_copia/SIRE	297	241	768	906	646	913	270	466	1062	482	372	286	603	350	114	115	143
98	6	All/repeat/mobile_element/Class_I/LTR/Ty1_copia/SIRE	508	309	547	530	607	490	295	604	756	284	332	670	424	460	115	527	204
122	6	All/repeat/mobile_element/Class_I/LTR/Ty1_copia/SIRE	281	219	217	260	539	343	205	268	346	154	242	776	242	466	46	525	174
139	62	All/repeat/mobile_element/Class_I/LTR/Ty1_copia/SIRE	185	126	269	184	218	327	191	234	344	322	184	152	357	346	122	175	161
67	33	All/repeat/mobile_element/Class_I/LTR/Ty1_copia/TAR	596	519	588	642	730	628	339	660	780	419	306	728	851	1213	360	628	469
183	93	All/repeat/mobile_element/Class_I/LTR/Ty1_copia/Tork	117	65	82	82	102	94	50	130	154	75	42	66	179	258	84	96	68
7	8	All/repeat/mobile_element/Class_I/LTR/Ty3_gypsy/chromovirus/CRM	634	765	1122	546	1052	2086	1287	750	924	1191	564	1362	2388	3392	1938	515	1493
30	8	All/repeat/mobile_element/Class_I/LTR/Ty3_gypsy/chromovirus/CRM	456	605	1006	688	1088	1296	806	612	764	893	358	1330	544	2111	294	518	1402
41	8	All/repeat/mobile_element/Class_I/LTR/Ty3_gypsy/chromovirus/CRM	441	650	892	592	935	1236	595	528	644	736	280	1162	487	2082	310	415	1415
61	8	All/repeat/mobile_element/Class_I/LTR/Ty3_gypsy/chromovirus/CRM	281	366	453	262	467	1041	658	384	388	562	308	588	1615	1621	1075	293	779
69	8	All/repeat/mobile_element/Class_I/LTR/Ty3_gypsy/chromovirus/CRM	305	569	614	412	587	730	491	382	400	507	210	944	448	1657	366	313	1253
123	50	All/repeat/mobile_element/Class_I/LTR/Ty3_gypsy/chromovirus/CRM	167	308	308	218	287	380	262	202	344	228	250	318	212	811	111	133	662
150	8	All/repeat/mobile_element/Class_I/LTR/Ty3_gypsy/chromovirus/CRM	104	107	225	138	248	310	182	134	164	213	72	266	131	445	47	106	318
154	52	All/repeat/mobile_element/Class_I/LTR/Ty3_gypsy/chromovirus/CRM	125	104	147	84	128	197	174	108	54	257	72	342	227	137	238	299	121
175	52	All/repeat/mobile_element/Class_I/LTR/Ty3_gypsy/chromovirus/CRM	44	88	87	62	142	155	131	76	58	211	54	330	127	118	158	204	111
23	4	All/repeat/mobile_element/Class_I/LTR/Ty3_gypsy/chromovirus/Tekay	430	773	878	498	1831	891	545	400	728	875	118	1570	1314	1901	499	1435	1666
25	4	All/repeat/mobile_element/Class_I/LTR/Ty3_gypsy/chromovirus/Tekay	262	543	740	578	3005	782	509	270	762	757	308	1280	1227	2058	341	1251	1187
50	4	All/repeat/mobile_element/Class_I/LTR/Ty3_gypsy/chromovirus/Tekay	194	381	681	344	1484	620	453	240	414	582	124	1292	1416	1749	408	1008	1087
63	26	All/repeat/mobile_element/Class_I/LTR/Ty3_gypsy/chromovirus/Tekay	571	1294	2054	2756	720	376	231	620	1450	307	202	108	99	114	16	95	37
90	38	All/repeat/mobile_element/Class_I/LTR/Ty3_gypsy/chromovirus/Tekay	176	133	320	396	323	420	216	222	264	486	158	912	1996	1169	416	748	239
108	4	All/repeat/mobile_element/Class_I/LTR/Ty3_gypsy/chromovirus/Tekay	186	202	309	414	1268	426	218	290	394	364	186	720	429	451	174	316	132
118	4	All/repeat/mobile_element/Class_I/LTR/Ty3_gypsy/chromovirus/Tekay	278	286	299	362	847	373	243	252	412	267	188	524	310	427	155	291	273
129	55	All/repeat/mobile_element/Class_I/LTR/Ty3_gypsy/chromovirus/Tekay	167	138	265	326	729	320	179	190	308	282	120	574	427	362	116	260	132
220	125	All/repeat/mobile_element/Class_I/LTR/Ty3_gypsy/chromovirus/Tekay	21	56	41	22	129	64	34	28	20	40	18	48	36	30	34	37	107
11	2	All/repeat/mobile_element/Class_I/LTR/Ty3_gypsy/non-chromovirus/OTA/Athila	153	539	673	82	245	808	477	240	132	708	560	302	5485	2357	3769	1194	1330
26	2	All/repeat/mobile_element/Class_I/LTR/Ty3_gypsy/non-chromovirus/OTA/Athila	106	410	562	44	242	820	444	174	94	702	532	260	4724	1636	2889	775	1104
29	2	All/repeat/mobile_element/Class_I/LTR/Ty3_gypsy/non-chromovirus/OTA/Athila	47	160	504	28	107	251	161	64	40	403	120	90	6334	2167	3284	796	294
31	2	All/repeat/mobile_element/Class_I/LTR/Ty3_gypsy/non-chromovirus/OTA/Athila	80	229	606	70	207	569	255	138	78	692	322	158	5776	1778	2521	789	490
33	2	All/repeat/mobile_element/Class_I/LTR/Ty3_gypsy/non-chromovirus/OTA/Athila	52	361	602	26	107	382	261	112	52	370	248	164	5082	2063	3240	931	681
42	2	All/repeat/mobile_element/Class_I/LTR/Ty3_gypsy/non-chromovirus/OTA/Athila	113	450	440	40	109	617	426	156	66	463	402	228	3341	1506	2824	715	1472
44	2	All/repeat/mobile_element/Class_I/LTR/Ty3_gypsy/non-chromovirus/OTA/Athila	109	185	528	64	172	494	259	122	86	511	404	172	4638	1637	2532	685	570
45	15	All/repeat/mobile_element/Class_I/LTR/Ty3_gypsy/non-chromovirus/OTA/Athila	861	299	666	910	1531	617	236	1076	1234	338	476	102	2613	628	954	307	199
47	12	All/repeat/mobile_element/Class_I/LTR/Ty3_gypsy/non-chromovirus/OTA/Athila	1392	729	850	1666	2261	709	318	1532	1904	179	558	108	156	83	62	127	174
48	2	All/repeat/mobile_element/Class_I/LTR/Ty3_gypsy/non-chromovirus/OTA/Athila	63	157	463	68	276	653	239	152	100	655	390	158	5045	1240	2047	556	456
54	17	All/repeat/mobile_element/Class_I/LTR/Ty3_gypsy/non-chromovirus/OTA/Athila	157	243	382	128	262	498	386	216	166	436	374	230	3452	1825	1872	761	776
59	12	All/repeat/mobile_element/Class_I/LTR/Ty3_gypsy/non-chromovirus/OTA/Athila	1121	608	833	1350	1992	650	296	1292	1822	154	526	70	118	95	43	88	161
60	15	All/repeat/mobile_element/Class_I/LTR/Ty3_gypsy/non-chromovirus/OTA/Athila	73	160	322	36	129	404	235	100	72	437	316	130	4372	1304	2061	595	456
65	2	All/repeat/mobile_element/Class_I/LTR/Ty3_gypsy/non-chromovirus/OTA/Athila	93	348	303	50	87	477	297	136	36	362	356	156	2758	1184	2440	556	954
76	17	All/repeat/mobile_element/Class_I/LTR/Ty3_gypsy/non-chromovirus/OTA/Athila	229	182	317	256	507	522	192	280	322	465	276	138	3128	1036	1169	452	376
78	2	All/repeat/mobile_element/Class_I/LTR/Ty3_gypsy/non-chromovirus/OTA/Athila	63	176	390	44	137	382	207	102	70	383	274	130	3569	1372	1424	714	290
80	2	All/repeat/mobile_element/Class_I/LTR/Ty3_gypsy/non-chromovirus/OTA/Athila	51	134	284	32	145	398	204	68	68	434	224	126	3797	993	1637	471	425
124	2	All/repeat/mobile_element/Class_I/LTR/Ty3_gypsy/non-chromovirus/OTA/Athila	117	158	373	70	282	932	411	198	130	631	504	180	205	102	22	179	681
190	15	All/repeat/mobile_element/Class_I/LTR/Ty3_gypsy/non-chromovirus/OTA/Athila	30	28	39	16	25	46	15	30	32	45	34	10	541	181	261	94	41
4	5	All/repeat/mobile_element/Class_I/LTR/Ty3_gypsy/non-chromovirus/OTA/Tat/Retand	933	1528	1549	1102	1651	1425	1064	972	882	1352	870	1142	1249	2379	711	860	2571
8	1	All/repeat/mobile_element/Class_I/LTR/Ty3_gypsy/non-chromovirus/OTA/Tat/Retand	782	1145	1410	888	956	1243	882	808	658	1083	1834	1284	1316	3312	737	1140	1858
10	1	All/repeat/mobile_element/Class_I/LTR/Ty3_gypsy/non-chromovirus/OTA/Tat/Retand	466	1125	1085	706	854	1139	778	658	336	916	1956	1126	1266	3290	714	1066	1671
17	1	All/repeat/mobile_element/Class_I/LTR/Ty3_gypsy/non-chromovirus/OTA/Tat/Retand	493	990	1035	742	739	889	683	556	430	977	1574	990	1264	3344	676	1014	1729
18	1	All/repeat/mobile_element/Class_I/LTR/Ty3_gypsy/non-chromovirus/OTA/Tat/Retand	811	1164	1161	766	957	1094	707	884	776	807	1432	948	945	2488	598	920	1611
19	1	All/repeat/mobile_element/Class_I/LTR/Ty3_gypsy/non-chromovirus/OTA/Tat/Retand	576	957	1052	846	762	1062	727	606	656	998	1864	986	1134	2921	577	898	1228
21	1	All/repeat/mobile_element/Class_I/LTR/Ty3_gypsy/non-chromovirus/OTA/Tat/Retand	427	877	1063	708	1112	1060	725	488	314	1034	1964	974	948	2486	366	938	1437
24	5	All/repeat/mobile_element/Class_I/LTR/Ty3_gypsy/non-chromovirus/OTA/Tat/Retand	658	1178	1104	728	1160	878	745	628	440	978	184	938	793	2324	530	762	2245
38	1	All/repeat/mobile_element/Class_I/LTR/Ty3_gypsy/non-chromovirus/OTA/Tat/Retand	563	764	906	664	715	835	595	582	536	652	1440	742	854	1896	396	676	960
49	1	All/repeat/mobile_element/Class_I/LTR/Ty3_gypsy/non-chromovirus/OTA/Tat/Retand	307	577	784	470	723	880	559	328	258	687	1296	774	863	2109	419	737	883
53	5	All/repeat/mobile_element/Class_I/LTR/Ty3_gypsy/non-chromovirus/OTA/Tat/Retand	547	816	956	686	1392	763	566	538	354	898	162	536	656	1506	258	443	1090
58	10	All/repeat/mobile_element/Class_I/LTR/Ty3_gypsy/non-chromovirus/OTA/Tat/Retand	488	592	582	360	413	961	576	480	438	546	516	698	774	1624	591	478	1188
72	10	All/repeat/mobile_element/Class_I/LTR/Ty3_gypsy/non-chromovirus/OTA/Tat/Retand	443	612	494	332	284	733	514	510	456	324	410	652	696	1477	476	420	1170
74	1	All/repeat/mobile_element/Class_I/LTR/Ty3_gypsy/non-chromovirus/OTA/Tat/Retand	641	719	725	440	601	601	403	722	478	379	476	388	561	887	386	578	989
77	5	All/repeat/mobile_element/Class_I/LTR/Ty3_gypsy/non-chromovirus/OTA/Tat/Retand	521	687	521	560	758	822	447	510	784	470	998	442	553	476	315	196	704
84	10	All/repeat/mobile_element/Class_I/LTR/Ty3_gypsy/non-chromovirus/OTA/Tat/Retand	424	525	518	316	283	837	420	416	366	303	478	610	587	1250	452	425	1023
89	1	All/repeat/mobile_element/Class_I/LTR/Ty3_gypsy/non-chromovirus/OTA/Tat/Retand	495	595	597	316	473	617	360	500	400	313	494	438	394	966	311	491	863
101	1	All/repeat/mobile_element/Class_I/LTR/Ty3_gypsy/non-chromovirus/OTA/Tat/Retand	245	404	425	308	363	454	292	264	264	361	726	398	488	1404	251	344	449
103	5	All/repeat/mobile_element/Class_I/LTR/Ty3_gypsy/non-chromovirus/OTA/Tat/Retand	315	392	325	328	337	737	424	306	486	420	886	370	489	414	336	192	545
112	5	All/repeat/mobile_element/Class_I/LTR/Ty3_gypsy/non-chromovirus/OTA/Tat/Retand	246	272	315	214	290	590	372	270	406	500	702	392	438	382	267	204	535
117	10	All/repeat/mobile_element/Class_I/LTR/Ty3_gypsy/non-chromovirus/OTA/Tat/Retand	213	320	244	172	161	474	304	278	192	227	282	426	402	898	292	241	675
132	57	All/repeat/mobile_element/Class_I/LTR/Ty3_gypsy/non-chromovirus/OTA/Tat/Retand	358	360	320	226	300	304	162	350	272	180	260	184	234	349	140	248	386
160	10	All/repeat/mobile_element/Class_I/LTR/Ty3_gypsy/non-chromovirus/OTA/Tat/Retand	51	154	117	78	48	186	102	72	42	82	110	134	181	540	158	137	397
178	89	All/repeat/mobile_element/Class_I/LTR/Ty3_gypsy/non-chromovirus/OTA/Tat/Retand	168	196	124	152	44	82	60	188	170	52	72	120	118	50	77	123	254
180	5	All/repeat/mobile_element/Class_I/LTR/Ty3_gypsy/non-chromovirus/OTA/Tat/Retand	82	94	109	66	97	174	118	80	148	92	176	114	135	111	104	70	163
223	100	All/repeat/mobile_element/Class_I/LTR/Ty3_gypsy/non-chromovirus/OTA/Tat/Retand	81	64	45	44	8	46	10	60	62	8	12	54	37	23	32	31	85
22	11	All/repeat/mobile_element/Class_II/Subclass_1/TIR/EnSpm_CACTA	1062	876	1362	802	1233	985	670	1178	1106	878	476	736	1261	1642	455	699	1071
32	11	All/repeat/mobile_element/Class_II/Subclass_1/TIR/EnSpm_CACTA	1094	817	1106	760	1145	913	594	1062	1122	786	452	660	995	1437	455	567	783
87	37	All/repeat/mobile_element/Class_II/Subclass_1/TIR/EnSpm_CACTA	489	528	467	436	602	516	346	544	520	302	308	334	926	873	772	444	645
135	11	All/repeat/mobile_element/Class_II/Subclass_1/TIR/EnSpm_CACTA	263	228	248	262	380	282	130	324	400	140	312	160	190	439	123	158	251
136	59	All/repeat/mobile_element/Class_II/Subclass_1/TIR/EnSpm_CACTA	168	147	157	154	293	350	191	174	204	136	190	414	293	231	355	665	120
137	51	All/repeat/mobile_element/Class_II/Subclass_1/TIR/EnSpm_CACTA	192	252	245	150	262	241	189	220	270	165	250	198	337	311	167	212	363
203	51	All/repeat/mobile_element/Class_II/Subclass_1/TIR/EnSpm_CACTA	87	94	61	44	41	78	42	48	86	50	28	82	87	98	47	42	135
148	69	All/repeat/mobile_element/Class_II/Subclass_1/TIR/MuDR_Mutator	141	192	153	106	397	135	150	186	142	188	82	104	284	437	186	135	308
169	67	All/repeat/mobile_element/Class_II/Subclass_1/TIR/MuDR_Mutator	162	232	214	188	140	105	55	142	212	83	126	110	68	67	35	64	265
194	67	All/repeat/mobile_element/Class_II/Subclass_1/TIR/MuDR_Mutator	166	159	87	130	88	77	60	114	128	57	62	40	29	30	24	22	87
20	23	All/repeat/mobile_element/Class_II/Subclass_1/TIR/PIF_Harbinger	636	891	567	362	714	1010	575	746	516	556	650	1110	1753	1689	1637	1792	2220
141	64	All/repeat/mobile_element/Class_II/Subclass_1/TIR/PIF_Harbinger	182	203	142	72	81	169	94	164	116	151	98	152	524	436	444	303	478
82	16	All/repeat/rDNA/45S_rDNA	335	266	296	142	540	229	198	380	232	357	192	624	1820	953	1685	292	901
93	16	All/repeat/rDNA/45S_rDNA	226	229	251	170	552	172	207	280	190	283	170	506	1537	621	1803	238	832
127	54	All/repeat/rDNA/5S_rDNA	293	243	377	240	387	245	181	332	376	178	168	198	312	671	286	138	303
1	7	All/repeat/satellite	82	1220	886	70	79	15925	7018	148	142	2131	15116	2804	3349	2779	5553	4896	6347
9	20	All/repeat/satellite	446	802	673	332	729	1118	605	510	398	415	854	1616	1729	1595	3719	2452	1231
37	25	All/repeat/satellite	260	405	334	394	1981	3656	1806	332	792	110	3042	138	90	163	21	35	348
39	7	All/repeat/satellite	261	467	432	310	1012	1275	678	346	414	488	1036	924	887	629	1667	1953	869
46	19	All/repeat/satellite	182	539	198	144	1801	1287	709	282	352	489	446	1020	369	1664	946	1175	1413
97	19	All/repeat/satellite	107	422	126	36	148	795	392	144	70	115	1060	330	357	2401	175	439	600
106	35	All/repeat/satellite	139	205	289	70	136	631	339	142	156	182	194	454	348	2400	164	179	778
109	44	All/repeat/satellite	108	215	121	104	196	1003	572	100	312	86	1858	146	125	542	96	125	735
111	29	All/repeat/satellite	26	88	57	22	197	498	300	40	6	76	3382	218	101	237	42	345	774
126	29	All/repeat/satellite	97	213	176	54	109	332	241	122	78	201	936	242	437	563	260	400	484
133	58	All/repeat/satellite	29	45	81	36	167	1934	594	38	22	230	988	68	54	28	33	73	99
171	83	All/repeat/satellite	62	83	81	32	226	385	210	104	60	43	618	80	107	28	38	63	31
179	90	All/repeat/satellite	82	89	106	98	158	310	171	124	134	124	82	94	73	127	24	89	106
185	95	All/repeat/satellite	22	22	54	10	55	407	217	26	50	91	292	100	53	85	51	104	34
186	96	All/repeat/satellite	102	54	115	138	213	199	93	136	130	80	116	14	55	63	8	35	52
